# Supplementary material for: catena-Poly[[trimethyl­tin(IV)]-μ-2-phenyl­butano­ato]
Source: Acta Crystallogr Sect E Struct Rep Online. 2010 Nov 24;66(Pt 12):m1627. doi: 10.1107/S1600536810047835 (PMC3011523; doi:10.1107/S1600536810047835)
Supplement: Supplementary file 1 [file e-66-m1627-sup1.cif]

##############################################################################
###                                                                        ###
###        Electronic paper (Acta Crystallographica Section E)             ###
###                                                                        ###
##############################################################################
#                                                                            #
# This CIF contains the data in a paper accepted for publication in Acta     #
# Crystallographica Section E. It conforms to the requirements of Notes      #
# for Authors for Section E, and has been peer reviewed under the auspices   #
# of the IUCr Commission on Journals.                                        #
#                                                                            #
# Full details of the Crystallographic Information File format               #
# are given in the paper "The Crystallographic Information File (CIF):       #
# a New Standard Archive File for Crystallography" by S. R. Hall, F. H.      #
# Allen and I. D. Brown [Acta Cryst. (1991), A47, 655-685].                  #
#                                                                            #
# The current version of the core CIF dictionary is obtainable from          #
# ftp://ftp.iucr.org/pub/cif_core.dic. The current version number is 2.4.    #
#                                                                            #
# Software is freely available for graphical display of the structure(s) in  #
# this CIF.  For information consult the CIF home page http://www.iucr.org/  #
# cif/home.html                                                              #
#                                                                            #
# This file may be used for bona fide research purposes within the           #
# scientific community so long as proper attribution is given to the journal # 
# article from which it was obtained.                                        #
#                                                                            #
##############################################################################
                                             
data_I
_audit_creation_method     SHELXL-97
_chemical_name_systematic
;
<i>catena</i>-Poly[[trimethyltin(IV)]-\m-2-phenylbutanoato]
;
_chemical_name_common     ?
_chemical_formula_moiety     'C13 H20 O2 Sn'
_chemical_formula_sum     'C13 H20 O2 Sn'
_chemical_formula_iupac     '[Sn (C H3)3 (C10 H11 O2)]'
_chemical_formula_weight     326.98
_chemical_melting_point     ?
_symmetry_cell_setting     monoclinic
_symmetry_space_group_name_H-M     'P 21/c'
_symmetry_space_group_name_Hall     '-P 2ybc'
loop_
    _symmetry_equiv_pos_as_xyz
    'x, y, z'
    '-x, y+1/2, -z+1/2'
    '-x, -y, -z'
    'x, -y-1/2, z-1/2'
_cell_length_a     11.0872(12)
_cell_length_b     10.0385(9)
_cell_length_c     13.2736(15)
_cell_angle_alpha     90.00
_cell_angle_beta     103.8280(10)
_cell_angle_gamma     90.00
_cell_volume     1434.5(3)
_cell_formula_units_Z     4
_cell_measurement_reflns_used     3646
_cell_measurement_theta_min     2.155
_cell_measurement_theta_max     27.138
_cell_measurement_temperature     298(2)
_exptl_crystal_description     block
_exptl_crystal_colour     colourless
_exptl_crystal_size_max     0.46
_exptl_crystal_size_mid     0.43
_exptl_crystal_size_min     0.35
_exptl_crystal_density_diffrn     1.514
_exptl_crystal_density_meas     ?
_exptl_crystal_density_method     'not measured'
_exptl_crystal_F_000     656
_exptl_absorpt_coefficient_mu     1.767
_exptl_absorpt_correction_type     multi-scan
_exptl_absorpt_process_details     '(SADABS; Sheldrick, 1996)'
_exptl_absorpt_correction_T_min     0.4970
_exptl_absorpt_correction_T_max     0.5767
_exptl_special_details
;
;
_diffrn_ambient_temperature     298(2)
_diffrn_radiation_type     MoK\a
_diffrn_radiation_wavelength     0.71073
_diffrn_radiation_source     'fine-focus sealed tube'
_diffrn_radiation_monochromator     graphite
_diffrn_measurement_device_type     'Siemens SMART CCD area-detector'
_diffrn_measurement_method     'phi and omega scans'
_diffrn_detector_area_resol_mean     ?
_diffrn_reflns_number     6977
_diffrn_reflns_av_R_equivalents     0.0266
_diffrn_reflns_av_sigmaI/netI     0.0291
_diffrn_reflns_theta_min     1.89
_diffrn_reflns_theta_max     25.02
_diffrn_reflns_theta_full     25.02
_diffrn_measured_fraction_theta_max     0.997
_diffrn_measured_fraction_theta_full     0.997
_diffrn_reflns_limit_h_min     -13
_diffrn_reflns_limit_h_max     10
_diffrn_reflns_limit_k_min     -11
_diffrn_reflns_limit_k_max     11
_diffrn_reflns_limit_l_min     -15
_diffrn_reflns_limit_l_max     15
_diffrn_standards_number     ?
_diffrn_standards_interval_count     ?
_diffrn_standards_interval_time     ?
_diffrn_standards_decay_%     ?
_refine_special_details
;
Refinement of <i>F</i>^2^ against ALL reflections. The weighted <i>R</i>-factor
<i>wR</i> and goodness of fit <i>S</i> are based on <i>F</i>^2^, conventional
<i>R</i>-factors <i>R</i> are based on <i>F</i>, with <i>F</i> set to zero for
negative <i>F</i>^2^. The threshold expression of <i>F</i>^2^ >
\s(<i>F</i>^2^) is used only for calculating <i>R</i>-factors(gt) <i>etc</i>.
and is not relevant to the choice of reflections for refinement.
<i>R</i>-factors based on <i>F</i>^2^ are statistically about twice as large
as those based on <i>F</i>, and <i>R</i>- factors based on ALL data will be
even larger.
;
_reflns_number_total     2512
_reflns_number_gt     2027
_reflns_threshold_expression     I>2sigma(I)
_refine_ls_structure_factor_coef     Fsqd
_refine_ls_matrix_type     full
_refine_ls_R_factor_all     0.0368
_refine_ls_R_factor_gt     0.0234
_refine_ls_wR_factor_gt     0.0506
_refine_ls_wR_factor_ref     0.0596
_refine_ls_goodness_of_fit_ref     1.139
_refine_ls_restrained_S_all     1.139
_refine_ls_number_reflns     2512
_refine_ls_number_parameters     149
_refine_ls_number_restraints     0
_refine_ls_hydrogen_treatment     constr
_refine_ls_weighting_scheme     calc
_refine_ls_weighting_details
         'calc w=1/[\s^2^(Fo^2^)+(0.0194P)^2^+0.8554P] where P=(Fo^2^+2Fc^2^)/3'
_atom_sites_solution_hydrogens     geom
_atom_sites_solution_primary     direct
_atom_sites_solution_secondary     difmap
_refine_ls_shift/su_max     0.000
_refine_ls_shift/su_mean     0.000
_refine_diff_density_max     0.881
_refine_diff_density_min     -0.500
_refine_ls_extinction_method     none
_refine_ls_extinction_coef     ?
loop_
    _atom_type_symbol
    _atom_type_description
    _atom_type_scat_dispersion_real
    _atom_type_scat_dispersion_imag
    _atom_type_scat_source
    'C' 'C' 0.0033 0.0016
                         'International Tables Vol C Tables 4.2.6.8 and 6.1.1.4'
    'H' 'H' 0.0000 0.0000
                         'International Tables Vol C Tables 4.2.6.8 and 6.1.1.4'
    'O' 'O' 0.0106 0.0060
                         'International Tables Vol C Tables 4.2.6.8 and 6.1.1.4'
    'Sn' 'Sn' -0.6537 1.4246
                         'International Tables Vol C Tables 4.2.6.8 and 6.1.1.4'
_computing_data_collection     'SMART (Siemens, 1996)'
_computing_cell_refinement     'SAINT (Siemens, 1996)'
_computing_data_reduction     'SAINT (Siemens, 1996)'
_computing_structure_solution     'SHELXS97 (Sheldrick, 2008)'
_computing_structure_refinement     'SHELXL97 (Sheldrick, 2008)'
_computing_molecular_graphics     'SHELXTL (Sheldrick, 2008)'
_computing_publication_material     'SHELXTL (Sheldrick, 2008)'
loop_
    _atom_site_type_symbol
    _atom_site_label
    _atom_site_fract_x
    _atom_site_fract_y
    _atom_site_fract_z
    _atom_site_U_iso_or_equiv
    _atom_site_adp_type
    _atom_site_calc_flag
    _atom_site_refinement_flags
    _atom_site_occupancy
    _atom_site_disorder_assembly
    _atom_site_disorder_group
    Sn Sn1 0.44402(2) 0.40204(2) 0.201458(18) 0.03753(9) Uani d . 1 . .
    O O1 0.5747(2) 0.2100(2) 0.2682(2) 0.0540(7) Uani d . 1 . .
    O O2 0.6875(2) 0.0565(2) 0.3670(2) 0.0491(6) Uani d . 1 . .
    C C1 0.6678(3) 0.1777(3) 0.3364(3) 0.0416(8) Uani d . 1 . .
    C C2 0.7630(3) 0.2802(3) 0.3881(3) 0.0429(8) Uani d . 1 . .
    H H2 0.7332 0.3676 0.3597 0.052 Uiso calc R 1 . .
    C C3 0.8877(3) 0.2555(3) 0.3620(3) 0.0398(8) Uani d . 1 . .
    C C4 0.9310(4) 0.3421(4) 0.2984(3) 0.0532(10) Uani d . 1 . .
    H H4 0.8832 0.4157 0.2712 0.064 Uiso calc R 1 . .
    C C5 1.0441(4) 0.3220(5) 0.2740(3) 0.0644(12) Uani d . 1 . .
    H H5 1.0713 0.3812 0.2302 0.077 Uiso calc R 1 . .
    C C6 1.1157(4) 0.2158(4) 0.3139(4) 0.0625(11) Uani d . 1 . .
    H H6 1.1917 0.2023 0.2974 0.075 Uiso calc R 1 . .
    C C7 1.0759(4) 0.1288(4) 0.3784(4) 0.0605(11) Uani d . 1 . .
    H H7 1.1252 0.0568 0.4067 0.073 Uiso calc R 1 . .
    C C8 0.9617(4) 0.1485(4) 0.4013(3) 0.0539(10) Uani d . 1 . .
    H H8 0.9344 0.0882 0.4442 0.065 Uiso calc R 1 . .
    C C9 0.7729(3) 0.2846(4) 0.5052(3) 0.0542(10) Uani d . 1 . .
    H H9A 0.6904 0.2941 0.5171 0.065 Uiso calc R 1 . .
    H H9B 0.8071 0.2009 0.5358 0.065 Uiso calc R 1 . .
    C C10 0.8547(4) 0.3992(4) 0.5590(4) 0.0714(13) Uani d . 1 . .
    H H10A 0.9387 0.3852 0.5540 0.107 Uiso calc R 1 . .
    H H10B 0.8521 0.4025 0.6307 0.107 Uiso calc R 1 . .
    H H10C 0.8245 0.4818 0.5260 0.107 Uiso calc R 1 . .
    C C11 0.3315(4) 0.2560(4) 0.1071(3) 0.0580(11) Uani d . 1 . .
    H H11A 0.3437 0.1713 0.1416 0.087 Uiso calc R 1 . .
    H H11B 0.3542 0.2497 0.0419 0.087 Uiso calc R 1 . .
    H H11C 0.2457 0.2813 0.0952 0.087 Uiso calc R 1 . .
    C C12 0.4289(4) 0.4269(4) 0.3558(3) 0.0585(11) Uani d . 1 . .
    H H12A 0.5019 0.4708 0.3954 0.088 Uiso calc R 1 . .
    H H12B 0.4208 0.3413 0.3857 0.088 Uiso calc R 1 . .
    H H12C 0.3570 0.4800 0.3564 0.088 Uiso calc R 1 . .
    C C13 0.5938(3) 0.4815(4) 0.1461(3) 0.0537(10) Uani d . 1 . .
    H H13A 0.5620 0.5422 0.0902 0.081 Uiso calc R 1 . .
    H H13B 0.6373 0.4104 0.1218 0.081 Uiso calc R 1 . .
    H H13C 0.6496 0.5279 0.2014 0.081 Uiso calc R 1 . .
loop_
    _atom_site_aniso_label
    _atom_site_aniso_U_11
    _atom_site_aniso_U_22
    _atom_site_aniso_U_33
    _atom_site_aniso_U_12
    _atom_site_aniso_U_13
    _atom_site_aniso_U_23
    Sn1 0.03457(14) 0.03491(14) 0.04067(16) 0.00008(11) 0.00416(10) -0.00243(11)
    O1 0.0432(15) 0.0420(14) 0.0667(18) 0.0031(12) -0.0065(13) 0.0054(13)
    O2 0.0419(14) 0.0321(13) 0.0641(18) -0.0046(10) -0.0052(12) 0.0063(12)
    C1 0.037(2) 0.038(2) 0.049(2) 0.0002(15) 0.0094(17) -0.0024(17)
    C2 0.0395(19) 0.0355(19) 0.052(2) -0.0022(15) 0.0075(17) 0.0012(17)
    C3 0.0360(18) 0.0355(19) 0.044(2) -0.0047(15) 0.0020(16) -0.0059(16)
    C4 0.050(2) 0.049(2) 0.060(3) -0.0004(18) 0.012(2) 0.008(2)
    C5 0.059(3) 0.067(3) 0.073(3) -0.006(2) 0.027(2) 0.008(2)
    C6 0.045(2) 0.063(3) 0.081(3) -0.004(2) 0.019(2) -0.013(2)
    C7 0.049(2) 0.051(2) 0.080(3) 0.0110(19) 0.012(2) 0.001(2)
    C8 0.053(2) 0.047(2) 0.062(3) 0.0039(18) 0.014(2) 0.010(2)
    C9 0.053(2) 0.056(2) 0.054(2) 0.001(2) 0.0138(19) 0.000(2)
    C10 0.083(3) 0.067(3) 0.063(3) -0.010(2) 0.015(2) -0.022(2)
    C11 0.061(2) 0.042(2) 0.059(3) 0.0054(19) -0.010(2) -0.0134(19)
    C12 0.064(3) 0.066(3) 0.048(2) -0.002(2) 0.018(2) -0.002(2)
    C13 0.044(2) 0.060(2) 0.059(3) 0.0031(19) 0.017(2) 0.010(2)
_geom_special_details
;
All e.s.d.'s (except the e.s.d. in the dihedral angle between two l.s. planes)
are estimated using the full covariance matrix. The cell e.s.d.'s are taken
into account individually in the estimation of e.s.d.'s in distances, angles
and torsion angles; correlations between e.s.d.'s in cell parameters are only
used when they are defined by crystal symmetry. An approximate (isotropic)
treatment of cell e.s.d.'s is used for estimating e.s.d.'s involving l.s.
planes.
;
loop_
    _geom_bond_atom_site_label_1
    _geom_bond_atom_site_label_2
    _geom_bond_site_symmetry_2
    _geom_bond_distance
    _geom_bond_publ_flag
    Sn1 C12 . 2.110(4) ?
    Sn1 C13 . 2.125(3) ?
    Sn1 C11 . 2.128(3) ?
    Sn1 O2 2_655 2.173(2) ?
    Sn1 O1 . 2.446(2) ?
    O1 C1 . 1.243(4) ?
    O2 C1 . 1.285(4) ?
    O2 Sn1 2_645 2.173(2) ?
    C1 C2 . 1.516(5) ?
    C2 C3 . 1.524(5) ?
    C2 C9 . 1.533(5) ?
    C2 H2 . 0.9800 ?
    C3 C4 . 1.376(5) ?
    C3 C8 . 1.376(5) ?
    C4 C5 . 1.384(5) ?
    C4 H4 . 0.9300 ?
    C5 C6 . 1.359(6) ?
    C5 H5 . 0.9300 ?
    C6 C7 . 1.368(6) ?
    C6 H6 . 0.9300 ?
    C7 C8 . 1.385(5) ?
    C7 H7 . 0.9300 ?
    C8 H8 . 0.9300 ?
    C9 C10 . 1.532(5) ?
    C9 H9A . 0.9700 ?
    C9 H9B . 0.9700 ?
    C10 H10A . 0.9600 ?
    C10 H10B . 0.9600 ?
    C10 H10C . 0.9600 ?
    C11 H11A . 0.9600 ?
    C11 H11B . 0.9600 ?
    C11 H11C . 0.9600 ?
    C12 H12A . 0.9600 ?
    C12 H12B . 0.9600 ?
    C12 H12C . 0.9600 ?
    C13 H13A . 0.9600 ?
    C13 H13B . 0.9600 ?
    C13 H13C . 0.9600 ?
loop_
    _geom_angle_atom_site_label_1
    _geom_angle_atom_site_label_2
    _geom_angle_atom_site_label_3
    _geom_angle_site_symmetry_1
    _geom_angle_site_symmetry_3
    _geom_angle
    _geom_angle_publ_flag
    C12 Sn1 C13 . . 122.76(17) ?
    C12 Sn1 C11 . . 118.78(16) ?
    C13 Sn1 C11 . . 116.88(17) ?
    C12 Sn1 O2 . 2_655 96.92(13) ?
    C13 Sn1 O2 . 2_655 95.12(12) ?
    C11 Sn1 O2 . 2_655 90.26(12) ?
    C12 Sn1 O1 . . 85.38(13) ?
    C13 Sn1 O1 . . 88.69(12) ?
    C11 Sn1 O1 . . 83.32(12) ?
    O2 Sn1 O1 2_655 . 173.50(8) ?
    C1 O1 Sn1 . . 141.9(2) ?
    C1 O2 Sn1 . 2_645 119.8(2) ?
    O1 C1 O2 . . 121.8(3) ?
    O1 C1 C2 . . 121.3(3) ?
    O2 C1 C2 . . 116.9(3) ?
    C1 C2 C3 . . 111.0(3) ?
    C1 C2 C9 . . 110.6(3) ?
    C3 C2 C9 . . 112.7(3) ?
    C1 C2 H2 . . 107.4 ?
    C3 C2 H2 . . 107.4 ?
    C9 C2 H2 . . 107.4 ?
    C4 C3 C8 . . 117.5(3) ?
    C4 C3 C2 . . 120.3(3) ?
    C8 C3 C2 . . 122.1(3) ?
    C3 C4 C5 . . 121.4(4) ?
    C3 C4 H4 . . 119.3 ?
    C5 C4 H4 . . 119.3 ?
    C6 C5 C4 . . 120.0(4) ?
    C6 C5 H5 . . 120.0 ?
    C4 C5 H5 . . 120.0 ?
    C5 C6 C7 . . 120.0(4) ?
    C5 C6 H6 . . 120.0 ?
    C7 C6 H6 . . 120.0 ?
    C6 C7 C8 . . 119.7(4) ?
    C6 C7 H7 . . 120.2 ?
    C8 C7 H7 . . 120.2 ?
    C3 C8 C7 . . 121.4(4) ?
    C3 C8 H8 . . 119.3 ?
    C7 C8 H8 . . 119.3 ?
    C10 C9 C2 . . 112.7(3) ?
    C10 C9 H9A . . 109.1 ?
    C2 C9 H9A . . 109.1 ?
    C10 C9 H9B . . 109.1 ?
    C2 C9 H9B . . 109.1 ?
    H9A C9 H9B . . 107.8 ?
    C9 C10 H10A . . 109.5 ?
    C9 C10 H10B . . 109.5 ?
    H10A C10 H10B . . 109.5 ?
    C9 C10 H10C . . 109.5 ?
    H10A C10 H10C . . 109.5 ?
    H10B C10 H10C . . 109.5 ?
    Sn1 C11 H11A . . 109.5 ?
    Sn1 C11 H11B . . 109.5 ?
    H11A C11 H11B . . 109.5 ?
    Sn1 C11 H11C . . 109.5 ?
    H11A C11 H11C . . 109.5 ?
    H11B C11 H11C . . 109.5 ?
    Sn1 C12 H12A . . 109.5 ?
    Sn1 C12 H12B . . 109.5 ?
    H12A C12 H12B . . 109.5 ?
    Sn1 C12 H12C . . 109.5 ?
    H12A C12 H12C . . 109.5 ?
    H12B C12 H12C . . 109.5 ?
    Sn1 C13 H13A . . 109.5 ?
    Sn1 C13 H13B . . 109.5 ?
    H13A C13 H13B . . 109.5 ?
    Sn1 C13 H13C . . 109.5 ?
    H13A C13 H13C . . 109.5 ?
    H13B C13 H13C . . 109.5 ?
data_global
_journal_date_recd_electronic     2010-11-08
_journal_date_accepted     2010-11-17
_journal_name_full     'Acta Crystallographica, Section E'
_journal_year     2010
_journal_volume     66
_journal_issue     12
_journal_page_first     m1627
_journal_page_last     m1627
_journal_paper_category     QM
_journal_coeditor_code     RZ2525
_publ_contact_author_name     'Prof. Rufen Zhang'
_publ_contact_author_address
;
  College of Chemistry and Chemical Engineering
  Liaocheng University
  Shandong 252059
  People's Republic of China
;
_publ_contact_author_email     macl@lcu.edu.cn.
_publ_contact_author_fax     '86 538 6715521'
_publ_contact_author_phone     '86 635 8238121'
_publ_section_title
;
<i>catena</i>-Poly[[trimethyltin(IV)]-\m-2-phenylbutanoato]
;
loop_
    _publ_author_name
    _publ_author_address
    'Baoying Zhang'
;
  College of Chemistry and Chemical Engineering
  Liaocheng University
  Shandong 252059
  People's Republic of China
;
    'Rufen Zhang'
;
  College of Chemistry and Chemical Engineering
  Liaocheng University
  Shandong 252059
  People's Republic of China
;
