# Supplementary material for: catena-Poly[[trimethyl­tin(IV)]-μ-2-phenyl­butano­ato]
Source: Acta Crystallogr Sect E Struct Rep Online. 2010 Nov 24;66(Pt 12):m1627. doi: 10.1107/S1600536810047835 (PMC3011523; doi:10.1107/S1600536810047835)
Supplement: Supplementary file 2 [file e-66-m1627-Isup2.hkl]

# 
# h,k,l, Fc-squared, Fo-squared, sigma(Fo-squared) and status flag 
# 
data_I
_shelx_title ' 090522h in P2(1)/c' 
_shelx_refln_list_code          4 
_shelx_F_calc_maximum      265.35 
_exptl_crystal_F_000       656.00 
_reflns_d_resolution_high  0.8402 
 
loop_ 
 _symmetry_equiv_pos_as_xyz 
 'x, y, z' 
 '-x, y+1/2, -z+1/2' 
 '-x, -y, -z' 
 'x, -y-1/2, z-1/2' 
 
_cell_length_a    11.0872 
_cell_length_b    10.0385 
_cell_length_c    13.2736 
_cell_angle_alpha  90.000 
_cell_angle_beta  103.828 
_cell_angle_gamma  90.000 
 
_shelx_F_squared_multiplier     1.000 
 
loop_ 
 _refln_index_h 
 _refln_index_k 
 _refln_index_l 
 _refln_F_squared_calc 
 _refln_F_squared_meas 
 _refln_F_squared_sigma 
 _refln_observed_status 
   1   0   0    20956.94    20697.77    273.38 o 
   2   0   0    21805.74    21803.56    355.01 o 
   3   0   0     1786.83     1717.36     46.85 o 
   4   0   0      479.13      458.14     17.50 o 
   5   0   0       43.53       30.93      9.75 o 
   6   0   0     7648.84     8368.49    131.29 o 
   7   0   0     5952.41     6117.27    108.26 o 
   8   0   0     9984.79    10109.69    162.54 o 
   9   0   0     7905.67     8103.70    141.95 o 
  10   0   0     3346.84     3368.27     81.53 o 
  11   0   0      316.10      345.49     47.42 o 
  12   0   0      174.82      170.47     42.33 o 
   1   1   0      986.91      964.04     15.07 o 
   2   1   0     4896.91     5032.11     51.65 o 
   3   1   0     8713.51     8767.96    107.63 o 
   4   1   0     4205.33     4136.80     49.09 o 
   5   1   0     2860.73     2788.81     42.44 o 
   6   1   0     3210.08     3187.38     45.70 o 
   7   1   0     1657.75     1632.30     32.26 o 
   8   1   0      212.02      197.24     14.94 o 
   9   1   0        0.01      -11.13      7.42 o 
  10   1   0        0.80       -9.70     11.32 o 
  11   1   0      222.29      164.65     30.84 o 
  12   1   0      566.08      553.74     56.97 o 
   0   2   0     1137.32     1113.65     18.16 o 
   1   2   0    10734.87    10866.28    145.55 o 
   2   2   0     3503.49     3509.76     39.23 o 
   3   2   0      501.75      515.38     13.99 o 
   4   2   0       13.08        4.86      5.61 o 
   5   2   0      165.96      159.34      9.89 o 
   6   2   0        4.16       -0.51      5.69 o 
   7   2   0     1447.03     1449.76     30.42 o 
   8   2   0     1038.25     1016.22     26.86 o 
   9   2   0       20.62       34.28     14.58 o 
  10   2   0      120.07      137.82     18.70 o 
  11   2   0      233.71      228.20     62.78 o 
  12   2   0       42.15       21.85     30.65 o 
   1   3   0     1970.70     1855.50     23.34 o 
   2   3   0     9112.84     9084.53    149.61 o 
   3   3   0    16042.10    16719.83    267.27 o 
   4   3   0    26931.27    27607.33    257.25 o 
   5   3   0    21463.08    21815.38    281.31 o 
   6   3   0     5983.09     5817.74     71.65 o 
   7   3   0     1063.45     1036.50     25.65 o 
   8   3   0      909.10      876.65     25.23 o 
   9   3   0       11.63       -6.69     12.09 o 
  10   3   0      486.41      461.47     33.62 o 
  11   3   0     1124.68     1095.51     50.70 o 
  12   3   0     1218.78     1272.23     56.86 o 
   0   4   0     7328.07     7336.43     89.24 o 
   1   4   0     3178.44     3269.79     45.37 o 
   2   4   0    12980.38    12960.00    114.47 o 
   3   4   0     1664.85     1491.65     25.56 o 
   4   4   0      526.03      531.62     13.32 o 
   5   4   0       73.35       52.23      8.08 o 
   6   4   0      971.56      860.26     22.54 o 
   7   4   0     1730.05     1729.44     34.64 o 
   8   4   0     3882.42     4025.52     93.25 o 
   9   4   0      956.06      935.24     43.82 o 
  10   4   0     1953.99     1962.89     86.07 o 
  11   4   0      850.51      843.46     60.50 o 
  12   4   0      183.74      143.31     29.28 o 
   1   5   0      109.58      147.02      8.93 o 
   2   5   0       93.09       85.27     15.85 o 
   3   5   0      201.47      169.88     10.45 o 
   4   5   0        1.13       29.56     15.13 o 
   5   5   0        2.97       19.02      6.30 o 
   6   5   0        4.40        2.40      7.09 o 
   7   5   0      178.70      147.09     22.60 o 
   8   5   0        2.57      -12.34     17.15 o 
   9   5   0       30.72        0.43     16.36 o 
  10   5   0        1.30      -10.61     26.63 o 
  11   5   0       38.29        3.81     20.43 o 
   0   6   0    10262.10    10421.71    128.37 o 
   1   6   0     8681.25     8953.20    149.52 o 
   2   6   0     2196.19     2090.06     32.40 o 
   3   6   0     2969.00     3121.04     46.82 o 
   4   6   0       13.15       -0.75      8.04 o 
   5   6   0       16.49        6.05      6.84 o 
   6   6   0      922.50      957.20     31.38 o 
   7   6   0     2624.81     2687.14     74.88 o 
   8   6   0     1596.86     1742.74     61.32 o 
   9   6   0     2704.19     2719.44     81.94 o 
  10   6   0      879.30      862.31     47.18 o 
  11   6   0      489.61      506.09     41.29 o 
   1   7   0     1477.17     1461.26     27.83 o 
   2   7   0     5765.83     5901.79     67.93 o 
   3   7   0     4335.14     4415.49     62.33 o 
   4   7   0     3294.38     3483.52     53.85 o 
   5   7   0     3883.99     3889.73     72.43 o 
   6   7   0     2370.55     2405.15     71.09 o 
   7   7   0     1813.70     1845.50     64.00 o 
   8   7   0      302.00      274.60     31.93 o 
   9   7   0       86.83       47.97     22.90 o 
  10   7   0      180.08      224.07     33.52 o 
   0   8   0      141.00      152.52     16.44 o 
   1   8   0        6.45       -7.55      7.26 o 
   2   8   0      261.16      249.83     16.69 o 
   3   8   0      196.87      202.49     16.01 o 
   4   8   0       11.99       -9.53      9.63 o 
   5   8   0        0.27      -13.68     11.63 o 
   6   8   0      131.09      111.24     22.60 o 
   7   8   0       12.18       -2.31     16.91 o 
   8   8   0        1.59       20.16     18.83 o 
   9   8   0       34.96       62.24     24.84 o 
   1   9   0      105.85       97.95     11.44 o 
   2   9   0      328.86      304.07     20.00 o 
   3   9   0     1683.03     1775.64     48.15 o 
   4   9   0     1348.73     1351.73     53.25 o 
   5   9   0     1494.43     1488.07     57.66 o 
   6   9   0      671.91      726.99     42.75 o 
   7   9   0      178.27      153.56     28.50 o 
   8   9   0        9.67       14.48     20.09 o 
   0  10   0     2059.62     2197.52     81.21 o 
   1  10   0     2812.95     3161.34     57.89 o 
   2  10   0     1376.11     1367.42     43.41 o 
   3  10   0     1077.69     1039.95     47.72 o 
   4  10   0       71.49       54.35     21.27 o 
   5  10   0      303.58      310.54     35.19 o 
   6  10   0      544.27      575.39    101.01 o 
   7  10   0      841.83      839.60     49.10 o 
   1  11   0       33.73       -8.00     13.58 o 
   2  11   0       13.85        0.11     17.84 o 
   3  11   0      329.96      356.48     35.47 o 
   4  11   0       35.75       53.51     22.29 o 
   5  11   0      179.08      192.77     44.53 o 
 -12   1   1      646.07      707.44     61.38 o 
 -11   1   1      395.44      372.77     26.26 o 
 -10   1   1      290.22      293.20     20.16 o 
  -9   1   1      239.79      224.31     17.34 o 
  -8   1   1     2022.02     1984.77     37.92 o 
  -7   1   1     7194.60     7433.99     87.61 o 
  -6   1   1     9574.86     9375.96    101.78 o 
  -5   1   1     8780.58     8770.91     93.23 o 
  -4   1   1    10486.07    10580.65    121.76 o 
  -3   1   1    15308.45    15844.00    214.18 o 
  -2   1   1     5465.78     5577.28     50.19 o 
  -1   1   1      372.87      363.15      8.23 o 
   0   1   1     3854.15     4038.34     43.97 o 
   1   1   1    12264.09    12503.51    612.73 o 
   2   1   1    22165.42    23336.77    443.86 o 
   3   1   1     6285.05     6346.74     66.32 o 
   4   1   1    10685.86    10880.42    127.56 o 
   5   1   1     9529.58     9827.64    103.23 o 
   6   1   1     4753.56     4769.83     61.54 o 
   7   1   1     2471.71     2502.33     41.55 o 
   8   1   1       96.34       73.14     16.58 o 
   9   1   1      315.80      300.10     22.72 o 
  10   1   1     1071.99      999.15     36.26 o 
  11   1   1      948.16      918.04     46.43 o 
  12   1   1      994.65      972.87     66.46 o 
 -12   2   1      680.57      689.56     41.30 o 
 -11   2   1     2049.98     2148.26     69.68 o 
 -10   2   1     2626.84     2641.96     79.92 o 
  -9   2   1     2775.53     2758.63     48.80 o 
  -8   2   1     2705.62     2708.49     46.06 o 
  -7   2   1     3496.10     3517.79     54.44 o 
  -6   2   1     1303.66     1247.36     25.98 o 
  -5   2   1        0.34        1.96      7.60 o 
  -4   2   1     7048.88     7080.26     86.88 o 
  -3   2   1    11843.08    12016.63    148.10 o 
  -2   2   1    11370.95    11258.16     96.03 o 
  -1   2   1    28838.12    28414.51    383.01 o 
   0   2   1    18740.17    19480.21    394.83 o 
   1   2   1    11603.44    11527.29    108.92 o 
   2   2   1    22671.44    22659.11    288.01 o 
   3   2   1     1766.45     1719.82     25.01 o 
   4   2   1      153.87      136.17      9.99 o 
   5   2   1     4095.07     4021.64     51.73 o 
   6   2   1     8164.30     8259.49    135.05 o 
   7   2   1     3652.42     3533.30     52.21 o 
   8   2   1     5640.30     5561.19     88.61 o 
   9   2   1     2995.84     2941.73     72.07 o 
  10   2   1     2311.33     2348.42     56.91 o 
  11   2   1      485.38      476.96     49.50 o 
  12   2   1      102.37       77.38     37.02 o 
 -12   3   1       92.34       91.85     31.41 o 
 -11   3   1       10.39        7.88     16.94 o 
 -10   3   1       57.93       47.55     18.96 o 
  -9   3   1       46.72       40.14     12.45 o 
  -8   3   1       13.43       11.16      8.03 o 
  -7   3   1      687.98      740.13     21.59 o 
  -6   3   1       78.68       93.04     17.25 o 
  -5   3   1      994.67      962.91     22.33 o 
  -4   3   1     2517.23     2508.41     30.20 o 
  -3   3   1     2893.48     2935.00     32.37 o 
  -2   3   1     1006.90     1022.91     16.04 o 
  -1   3   1      314.40      327.09      7.77 o 
   0   3   1       12.96        8.12      2.52 o 
   1   3   1      155.70      125.07      8.49 o 
   2   3   1     8365.94     8781.67    121.28 o 
   3   3   1     2600.86     2505.58     40.15 o 
   4   3   1     1916.03     1854.91     29.77 o 
   5   3   1     1298.58     1191.24     32.45 o 
   6   3   1      271.76      251.79     13.13 o 
   7   3   1      411.10      374.95     29.26 o 
   8   3   1      190.95      164.58     18.01 o 
   9   3   1       10.58        2.85     11.44 o 
  10   3   1      369.14      383.61     35.24 o 
  11   3   1      223.64      240.25     45.10 o 
  12   3   1      141.45      132.54     42.64 o 
 -12   4   1      250.38      279.14     35.79 o 
 -11   4   1      689.69      667.23     42.96 o 
 -10   4   1      693.32      738.60     42.29 o 
  -9   4   1     1607.94     1584.55     69.38 o 
  -8   4   1     1655.09     1698.76     43.24 o 
  -7   4   1     1054.03     1017.29     25.65 o 
  -6   4   1      589.89      582.62     18.56 o 
  -5   4   1      242.26      225.04      9.45 o 
  -4   4   1      267.83      262.02     11.15 o 
  -3   4   1     6829.20     6807.09    102.04 o 
  -2   4   1     6741.72     6511.39     75.58 o 
  -1   4   1     9727.46     9564.09     83.03 o 
   0   4   1     8651.47     8859.70     74.08 o 
   1   4   1    15957.70    16556.41    158.68 o 
   2   4   1     5071.54     5247.37     60.47 o 
   3   4   1      288.54      288.36     11.18 o 
   4   4   1      862.91      893.22     21.40 o 
   5   4   1     1280.85     1148.92     24.78 o 
   6   4   1     2217.57     2167.19     37.68 o 
   7   4   1     4073.96     4049.24     71.37 o 
   8   4   1     1372.69     1369.45     39.73 o 
   9   4   1     2196.34     2264.18     69.69 o 
  10   4   1      685.33      699.95     60.39 o 
  11   4   1      178.83      133.71     27.65 o 
 -11   5   1      147.87      132.34     36.49 o 
 -10   5   1        4.28      -20.15     17.33 o 
  -9   5   1      358.82      399.74     35.66 o 
  -8   5   1     1416.07     1309.39     80.72 o 
  -7   5   1     1561.65     1642.38     54.65 o 
  -6   5   1     8622.29     8598.88    247.62 o 
  -5   5   1     7447.44     7721.25     84.97 o 
  -4   5   1     6251.51     6349.17     74.69 o 
  -3   5   1     5469.69     5353.79     78.37 o 
  -2   5   1     1591.97     1498.81     24.51 o 
  -1   5   1      357.73      383.97     10.47 o 
   0   5   1     1256.58     1172.10     18.68 o 
   1   5   1     4956.22     4991.58     60.60 o 
   2   5   1     5479.24     5380.30     64.62 o 
   3   5   1     9352.49     9600.15    103.14 o 
   4   5   1    14713.30    15029.90    208.95 o 
   5   5   1     5649.87     5730.71     63.48 o 
   6   5   1     2632.26     2540.63     48.09 o 
   7   5   1      768.65      705.34     45.49 o 
   8   5   1       10.30        6.30     20.56 o 
   9   5   1      225.60      183.33     27.50 o 
  10   5   1      834.49      838.05     46.45 o 
  11   5   1      721.89      796.58     73.59 o 
 -11   6   1      325.04      348.96     39.07 o 
 -10   6   1      218.63      188.85     35.66 o 
  -9   6   1     1524.87     1501.51     59.91 o 
  -8   6   1     1153.17     1101.21     48.71 o 
  -7   6   1      487.05      499.16     25.13 o 
  -6   6   1        1.61      -12.10      8.07 o 
  -5   6   1       17.16       -8.37      7.89 o 
  -4   6   1       34.70       24.80      7.29 o 
  -3   6   1     2182.20     2180.81     33.70 o 
  -2   6   1     2899.46     2899.62     54.15 o 
  -1   6   1     4792.15     4962.19     51.07 o 
   0   6   1     3944.47     3935.67     43.51 o 
   1   6   1     3508.74     3561.68     66.51 o 
   2   6   1      305.57      231.16     12.88 o 
   3   6   1       25.43       23.00      6.96 o 
   4   6   1       45.74       33.39      7.80 o 
   5   6   1       60.12       55.43     10.01 o 
   6   6   1     1009.83      986.33     43.00 o 
   7   6   1     1990.70     2012.32     64.73 o 
   8   6   1      913.98      925.97     45.52 o 
   9   6   1      431.78      423.34     36.33 o 
  10   6   1      268.03      347.96     37.01 o 
 -10   7   1        6.80       -9.99     18.87 o 
  -9   7   1       48.04       20.17     20.41 o 
  -8   7   1      140.92      143.16     34.86 o 
  -7   7   1      676.07      616.89     37.97 o 
  -6   7   1      298.75      307.90     21.97 o 
  -5   7   1      570.83      527.14     24.88 o 
  -4   7   1     1337.86     1281.97     36.54 o 
  -3   7   1     1704.24     1712.65     31.22 o 
  -2   7   1     1054.68     1083.57     24.08 o 
  -1   7   1       10.55       -4.45      5.21 o 
   0   7   1        0.49       -6.99      4.66 o 
   1   7   1     1243.73     1234.58     34.83 o 
   2   7   1     2130.45     2087.03     38.86 o 
   3   7   1     1545.78     1520.79     32.65 o 
   4   7   1      605.10      533.36     20.26 o 
   5   7   1     1487.90     1527.67     54.15 o 
   6   7   1      756.15      726.68     39.99 o 
   7   7   1       67.06       33.93     18.43 o 
   8   7   1       32.64        9.97     24.39 o 
   9   7   1      262.27      281.82     34.49 o 
  10   7   1       34.63       17.47     27.08 o 
  -9   8   1     1141.97     1149.73     84.02 o 
  -8   8   1      964.21      970.05     50.07 o 
  -7   8   1      565.44      555.59     36.77 o 
  -6   8   1       62.72       26.65     17.32 o 
  -5   8   1      121.20       86.37     15.36 o 
  -4   8   1     1219.69     1145.10     36.59 o 
  -3   8   1     1650.64     1639.35     32.41 o 
  -2   8   1     2705.33     2726.74     43.10 o 
  -1   8   1     7769.83     8006.16     88.00 o 
   0   8   1     4240.76     4233.23     62.38 o 
   1   8   1     1847.06     1834.80     37.57 o 
   2   8   1      880.83      882.10     27.53 o 
   3   8   1      176.10      162.51     14.93 o 
   4   8   1        2.28      -18.76     15.72 o 
   5   8   1      636.82      636.20     36.37 o 
   6   8   1      866.11      915.16     46.19 o 
   7   8   1     1505.14     1626.44     62.66 o 
   8   8   1     1479.77     1500.04     62.35 o 
   9   8   1     1577.33     1769.31     92.02 o 
  -8   9   1      245.32      254.97     34.54 o 
  -7   9   1      548.40      604.17     40.17 o 
  -6   9   1     1207.96     1207.96     53.56 o 
  -5   9   1     1598.81     1618.30     60.07 o 
  -4   9   1     2353.68     2467.73     58.63 o 
  -3   9   1      986.31     1005.86     35.82 o 
  -2   9   1       42.28       21.88      9.25 o 
  -1   9   1       60.75       26.85      9.39 o 
   0   9   1       17.41        2.75      9.78 o 
   1   9   1      381.27      344.99     18.33 o 
   2   9   1     2185.95     2344.26     54.50 o 
   3   9   1     2089.43     2096.21     51.64 o 
   4   9   1     1789.24     1820.62     62.48 o 
   5   9   1     1057.34     1133.47    102.84 o 
   6   9   1      325.77      374.25     43.93 o 
   7   9   1       82.53       83.36     28.68 o 
   8   9   1        5.71       -7.34     19.61 o 
  -7  10   1       10.07       22.45     19.99 o 
  -6  10   1       39.59       39.14     46.43 o 
  -5  10   1        0.92      -24.13     16.08 o 
  -4  10   1       30.33       21.04     24.05 o 
  -3  10   1       98.03       77.38     16.93 o 
  -2  10   1      257.53      276.61     22.04 o 
  -1  10   1       56.87       47.30     13.43 o 
   0  10   1       52.01       16.44     17.46 o 
   1  10   1       83.77       72.24     16.91 o 
   2  10   1      141.27      156.89     20.69 o 
   3  10   1        5.25      -11.98     15.80 o 
   4  10   1       24.86       12.31     17.26 o 
   5  10   1        5.71        4.69     18.47 o 
   6  10   1       84.50       67.99     23.30 o 
  -5  11   1     1078.31     1165.22     83.19 o 
  -4  11   1      633.43      687.27     66.99 o 
  -3  11   1      503.46      477.68     30.97 o 
  -2  11   1      155.92      129.44     19.90 o 
  -1  11   1        6.10       -7.80     13.11 o 
   0  11   1       89.56       58.25     18.75 o 
   1  11   1      688.10      703.33     33.69 o 
   2  11   1      491.15      586.97     57.73 o 
   3  11   1     1314.32     1446.68     90.89 o 
   4  11   1     1059.59     1010.31     95.70 o 
 -12   0   2     1088.84     1214.83     70.63 o 
 -11   0   2     2420.28     2529.63     71.96 o 
 -10   0   2     4749.05     4889.51    143.76 o 
  -9   0   2     3177.79     3450.39    113.46 o 
  -8   0   2     2438.95     2447.96     60.73 o 
  -7   0   2      234.97      232.70     20.13 o 
  -6   0   2      103.48      102.26     18.09 o 
  -5   0   2     3101.45     3042.31     58.44 o 
  -4   0   2       25.46        9.59     12.97 o 
  -3   0   2     3681.74     3649.46     46.10 o 
  -2   0   2    70411.22    75830.07   1354.50 o 
   0   0   2    38780.28    38875.98    720.42 o 
   1   0   2     4348.44     4451.77    134.51 o 
   2   0   2     5302.71     5838.03     84.61 o 
   3   0   2      325.69      367.79     38.84 o 
   4   0   2      521.78      492.01     18.42 o 
   5   0   2     5823.67     5899.54    114.25 o 
   6   0   2    13450.61    13182.34    192.73 o 
   7   0   2    14050.71    14179.33    209.80 o 
   8   0   2     9995.51    10140.78    175.86 o 
   9   0   2     3211.27     3439.66    121.99 o 
  10   0   2      307.99      269.78     42.11 o 
  11   0   2       84.20       73.51     32.39 o 
  12   0   2       21.32       -6.68     29.74 o 
 -12   1   2       74.75       84.98     27.12 o 
 -11   1   2       71.26       32.46     15.31 o 
 -10   1   2       32.02        6.86     10.31 o 
  -9   1   2      673.00      642.24     23.04 o 
  -8   1   2     1407.79     1357.21     30.92 o 
  -7   1   2     3259.38     3365.77     73.97 o 
  -6   1   2      735.90      614.75     17.85 o 
  -5   1   2     8078.82     8438.34     90.23 o 
  -4   1   2     2755.52     2838.25     37.01 o 
  -3   1   2      155.40      156.44      6.93 o 
  -2   1   2      454.64      482.82     11.83 o 
  -1   1   2     3138.13     3287.80     49.42 o 
   0   1   2     2011.04     2137.86     45.78 o 
   1   1   2    20702.51    21613.35    689.24 o 
   2   1   2      274.52      295.57     10.33 o 
   3   1   2     3931.71     3812.08     44.04 o 
   4   1   2     4490.88     4632.94     67.00 o 
   5   1   2     1276.41     1239.12     23.91 o 
   6   1   2     1381.05     1278.71     32.36 o 
   7   1   2        0.12      -10.29      6.86 o 
   8   1   2       96.01      110.33     15.14 o 
   9   1   2       18.11       -3.91     10.90 o 
  10   1   2      742.53      724.59     41.08 o 
  11   1   2      514.45      526.80     44.04 o 
  12   1   2      372.71      413.08     39.58 o 
 -12   2   2      136.76      138.18     27.09 o 
 -11   2   2       92.25      127.16     57.32 o 
 -10   2   2       95.39      116.91     17.36 o 
  -9   2   2      479.43      451.71     19.62 o 
  -8   2   2      149.14      138.56     18.19 o 
  -7   2   2      165.63      144.80     13.03 o 
  -6   2   2      299.67      278.23     12.68 o 
  -5   2   2       21.80        8.96      5.12 o 
  -4   2   2     1486.11     1424.17     20.92 o 
  -3   2   2       61.49       35.09      4.47 o 
  -2   2   2      187.02      209.54      7.93 o 
  -1   2   2      230.70      250.42     22.37 o 
   0   2   2      483.47      426.49      9.39 o 
   1   2   2     8703.51     8974.60    101.50 o 
   2   2   2        1.74       -2.17      2.45 o 
   3   2   2      188.04      216.04      7.77 o 
   4   2   2      133.61      178.33      8.68 o 
   5   2   2      734.34      648.21     16.96 o 
   6   2   2      985.28      929.75     22.18 o 
   7   2   2      820.96      859.64     28.63 o 
   8   2   2      221.86      244.27     20.20 o 
   9   2   2      211.29      197.92     27.64 o 
  10   2   2      263.18      259.22     30.63 o 
  11   2   2       65.96       13.49     19.38 o 
  12   2   2        0.01      -42.64     30.73 o 
 -12   3   2      273.92      270.78     33.29 o 
 -11   3   2       78.05       45.51     19.78 o 
 -10   3   2      115.44       94.57     16.76 o 
  -9   3   2     1282.06     1212.97     37.46 o 
  -8   3   2      854.52      814.96     42.26 o 
  -7   3   2     8203.54     8297.81     96.44 o 
  -6   3   2    13268.57    13543.34    139.81 o 
  -5   3   2    11309.08    11944.13    106.83 o 
  -4   3   2    11605.34    12039.19    123.96 o 
  -3   3   2     1423.75     1296.06     16.01 o 
  -2   3   2     1358.59     1314.58     22.73 o 
  -1   3   2       76.13       56.89      4.35 o 
   0   3   2     4880.35     4727.08     74.41 o 
   1   3   2     7897.54     7946.59     81.22 o 
   2   3   2    21880.54    22863.68    346.96 o 
   3   3   2    35716.02    37486.09    395.35 o 
   4   3   2    10652.50    11065.66    113.84 o 
   5   3   2     3690.76     3695.15     49.50 o 
   6   3   2      927.92      868.41     27.98 o 
   7   3   2       44.52       19.03      9.88 o 
   8   3   2       25.96        4.77     11.12 o 
   9   3   2     1589.86     1494.53     44.00 o 
  10   3   2     1676.55     1676.80     49.11 o 
  11   3   2     1913.80     1906.42    101.96 o 
 -12   4   2      580.33      534.70     39.26 o 
 -11   4   2      936.04      934.48     48.04 o 
 -10   4   2     1553.97     1522.68     57.77 o 
  -9   4   2     1501.20     1437.47     41.73 o 
  -8   4   2     2053.38     2017.75     47.85 o 
  -7   4   2        2.88        9.19      9.06 o 
  -6   4   2       19.29       12.75      6.61 o 
  -5   4   2     1540.00     1545.18     22.69 o 
  -4   4   2     6788.03     6905.41    102.03 o 
  -3   4   2     6760.88     6706.48     66.37 o 
  -2   4   2    10057.95     9991.01     91.55 o 
  -1   4   2     5452.56     5064.05     63.04 o 
   0   4   2     6980.10     6705.61    115.94 o 
   1   4   2     6026.21     6182.17     68.67 o 
   2   4   2       13.30        5.91      4.22 o 
   3   4   2      312.76      279.54     11.00 o 
   4   4   2      784.54      764.23     18.52 o 
   5   4   2     3315.90     3301.33     47.12 o 
   6   4   2     2443.75     2435.71     50.73 o 
   7   4   2     2549.06     2516.13     54.21 o 
   8   4   2     1609.59     1609.84     44.55 o 
   9   4   2     1249.47     1288.46     41.63 o 
  10   4   2      612.81      592.97     38.81 o 
  11   4   2       93.88       97.87     38.08 o 
 -11   5   2        2.85      -10.73     18.29 o 
 -10   5   2       87.97       56.97     21.88 o 
  -9   5   2       62.40       33.16     18.13 o 
  -8   5   2      295.22      298.60     22.29 o 
  -7   5   2      137.15      174.11     17.58 o 
  -6   5   2       11.68       29.40     10.59 o 
  -5   5   2      164.62      149.78     14.91 o 
  -4   5   2        2.28       -3.54      3.72 o 
  -3   5   2      185.93      203.30     10.97 o 
  -2   5   2      548.23      600.34     18.08 o 
  -1   5   2      161.32      122.41      7.97 o 
   0   5   2       14.50        6.49      4.86 o 
   1   5   2        0.91       -1.57      4.58 o 
   2   5   2      243.91      281.11     12.19 o 
   3   5   2      201.79      230.80     12.30 o 
   4   5   2       46.87       60.07      8.78 o 
   5   5   2       22.23       14.09      7.52 o 
   6   5   2       12.40       10.43      8.34 o 
   7   5   2       68.54       45.58     13.88 o 
   8   5   2        1.83      -18.77     25.11 o 
   9   5   2       22.30        4.80     18.93 o 
  10   5   2       37.27       63.84     33.49 o 
  11   5   2       21.90        3.11     20.70 o 
 -11   6   2      796.80      809.29     47.58 o 
 -10   6   2     1125.66     1061.28     57.16 o 
  -9   6   2     1582.86     1656.16     80.80 o 
  -8   6   2      452.30      436.58     24.82 o 
  -7   6   2      759.50      730.60     29.50 o 
  -6   6   2       69.75       44.48     12.43 o 
  -5   6   2      525.27      477.24     22.54 o 
  -4   6   2     2489.95     2427.59     36.31 o 
  -3   6   2     5718.75     5490.01     90.96 o 
  -2   6   2     8071.34     7680.39    150.93 o 
  -1   6   2    10151.43    10401.34    100.42 o 
   0   6   2     3163.27     3239.80     81.17 o 
   1   6   2     2037.63     2043.03     35.34 o 
   2   6   2      257.31      289.72     13.38 o 
   3   6   2        4.52       -0.98      5.57 o 
   4   6   2      730.03      754.51     26.57 o 
   5   6   2     1830.55     1950.26     38.33 o 
   6   6   2     3558.74     3741.55    118.13 o 
   7   6   2     2520.43     2723.39     90.70 o 
   8   6   2     1921.73     2040.90     69.61 o 
   9   6   2      893.54      902.50     47.89 o 
  10   6   2      151.03      184.59     30.45 o 
 -10   7   2      127.04       95.26     29.93 o 
  -9   7   2      456.94      518.02     41.51 o 
  -8   7   2     2073.13     2042.73     69.30 o 
  -7   7   2     2340.52     2448.06     57.29 o 
  -6   7   2     2134.91     2116.59     51.55 o 
  -5   7   2     2586.53     2519.58     94.47 o 
  -4   7   2     2712.92     2609.20     47.57 o 
  -3   7   2     2490.08     2368.39     37.69 o 
  -2   7   2      311.79      292.37     15.68 o 
  -1   7   2      512.50      403.27     14.65 o 
   0   7   2     3340.93     3125.16     48.60 o 
   1   7   2     5782.69     5666.83     73.32 o 
   2   7   2     4432.55     4545.49     63.39 o 
   3   7   2     3525.36     3632.35     65.30 o 
   4   7   2     4005.06     3953.20     70.54 o 
   5   7   2     2180.00     2199.76     50.73 o 
   6   7   2     1677.31     1501.03     56.10 o 
   7   7   2       10.38      -19.85     14.88 o 
   8   7   2      306.85      264.20     32.25 o 
   9   7   2      637.89      605.62     41.34 o 
  -9   8   2        2.05        2.01     18.51 o 
  -8   8   2        4.27      -14.23     29.21 o 
  -7   8   2       51.08       34.29     19.36 o 
  -6   8   2        0.28       -2.38     11.31 o 
  -5   8   2       38.88       24.93     12.62 o 
  -4   8   2      276.66      251.65     19.09 o 
  -3   8   2      417.61      400.42     19.69 o 
  -2   8   2       21.13       17.01     10.03 o 
  -1   8   2      101.75      114.67     14.09 o 
   0   8   2       16.57       -1.54      8.53 o 
   1   8   2      154.00      117.77     16.28 o 
   2   8   2       69.94       47.65     13.94 o 
   3   8   2        0.02      -14.15      9.43 o 
   4   8   2      105.18       76.68     20.63 o 
   5   8   2      106.36      155.72     25.08 o 
   6   8   2      109.47      112.43     24.22 o 
   7   8   2       20.64       10.34     19.08 o 
   8   8   2       25.96       32.77     22.20 o 
  -8   9   2      342.91      417.61     40.90 o 
  -7   9   2      551.77      558.03     39.21 o 
  -6   9   2     1100.32     1113.77     51.10 o 
  -5   9   2      680.54      694.86     32.37 o 
  -4   9   2      503.80      475.40     22.86 o 
  -3   9   2      121.02      109.16     14.72 o 
  -2   9   2       52.06       28.82     10.62 o 
  -1   9   2       38.02        7.47     10.61 o 
   0   9   2      555.22      517.43     25.73 o 
   1   9   2      491.54      451.05     21.28 o 
   2   9   2     1433.14     1488.95     42.83 o 
   3   9   2     1721.79     1784.87     48.32 o 
   4   9   2      906.88      960.68     78.41 o 
   5   9   2      668.76      690.54     48.55 o 
   6   9   2       50.05       45.70     21.29 o 
   7   9   2        7.86      -16.21     19.07 o 
  -7  10   2      239.34      308.39     42.11 o 
  -6  10   2        0.53      -23.27     15.51 o 
  -5  10   2      318.29      330.20     34.41 o 
  -4  10   2     1493.64     1451.90     46.98 o 
  -3  10   2     1301.07     1333.03     38.12 o 
  -2  10   2     2831.44     2994.94     72.33 o 
  -1  10   2     1852.31     1966.76     68.11 o 
   0  10   2     1712.21     1753.05     68.08 o 
   1  10   2     1767.44     1672.23    116.12 o 
   2  10   2      202.03      155.05     25.15 o 
   3  10   2        1.87      -10.63     15.66 o 
   4  10   2      780.42      734.39     41.91 o 
   5  10   2     1123.79     1119.67     53.97 o 
   6  10   2      938.28      996.91     52.21 o 
  -5  11   2      136.16      129.52     27.71 o 
  -4  11   2      142.52      155.94     28.32 o 
  -3  11   2       49.42       10.66     15.49 o 
  -2  11   2       27.00        1.34     13.94 o 
  -1  11   2        0.29      -18.06     12.04 o 
   0  11   2      273.98      252.71     25.68 o 
   1  11   2      256.62      223.50     34.59 o 
   2  11   2      248.46      224.94     47.87 o 
   3  11   2      197.67      223.88     48.78 o 
   4  11   2       74.91       68.20     38.16 o 
 -13   1   3      123.90      168.72     41.50 o 
 -12   1   3       66.37       52.19     17.78 o 
 -11   1   3        0.60      -16.99     13.08 o 
 -10   1   3      482.81      408.44     24.41 o 
  -9   1   3     2034.01     2015.94     40.47 o 
  -8   1   3     4798.84     4821.19     66.47 o 
  -7   1   3     4899.19     4734.96     65.15 o 
  -6   1   3     4531.70     4530.88     65.44 o 
  -5   1   3     6553.38     6672.31     94.61 o 
  -4   1   3     6438.10     6469.21     61.77 o 
  -3   1   3     1618.97     1666.52     17.99 o 
  -2   1   3       10.25        7.69      3.90 o 
  -1   1   3     9753.16    10075.88    135.99 o 
   0   1   3    22222.77    23744.10    321.31 o 
   1   1   3    12883.55    13830.35    185.86 o 
   2   1   3    12413.69    13082.61    147.26 o 
   3   1   3     8455.17     8710.46    158.98 o 
   4   1   3     5634.48     5662.96     87.34 o 
   5   1   3     3427.63     3459.51     51.26 o 
   6   1   3      120.23      118.69     12.55 o 
   7   1   3      755.95      763.36     27.06 o 
   8   1   3     1230.46     1174.20     35.76 o 
   9   1   3     1838.50     1833.03     61.82 o 
  10   1   3     1127.43     1158.65     51.38 o 
  11   1   3      967.07      914.01     48.65 o 
 -12   2   3     1585.20     1666.52     62.59 o 
 -11   2   3     1647.85     1621.43     47.13 o 
 -10   2   3     1515.69     1540.93     43.96 o 
  -9   2   3      957.97      908.79     32.27 o 
  -8   2   3      778.18      781.03     23.21 o 
  -7   2   3        7.38        7.96      6.63 o 
  -6   2   3     1727.02     1628.43     29.70 o 
  -5   2   3    10590.26    10794.64    118.30 o 
  -4   2   3    10032.40     9899.32    102.80 o 
  -3   2   3    14406.89    14405.50    139.78 o 
  -2   2   3    12930.17    12708.05    123.11 o 
  -1   2   3      974.26      893.84     15.10 o 
   0   2   3    19186.57    19300.32    262.16 o 
   1   2   3        4.32       10.11      6.89 o 
   2   2   3     3166.17     3210.96    132.31 o 
   3   2   3     4734.41     5178.38    109.70 o 
   4   2   3     5700.39     6186.05    127.55 o 
   5   2   3     6518.79     6781.11    102.57 o 
   6   2   3     6262.26     6389.46     93.39 o 
   7   2   3     3101.75     3019.43     58.74 o 
   8   2   3     4256.42     4378.02     97.85 o 
   9   2   3      744.23      658.48     42.45 o 
  10   2   3      613.27      516.04     37.43 o 
  11   2   3       18.80      -13.42     18.92 o 
 -12   3   3        8.18      -12.61     19.06 o 
 -11   3   3        0.09      -20.30     16.33 o 
 -10   3   3       67.38       86.14     16.64 o 
  -9   3   3      432.70      426.84     23.74 o 
  -8   3   3      347.48      347.49     20.96 o 
  -7   3   3      418.76      410.06     20.96 o 
  -6   3   3      439.75      428.01     15.26 o 
  -5   3   3      670.30      756.76     15.99 o 
  -4   3   3      523.56      642.27     17.49 o 
  -3   3   3        7.48       -1.43      3.93 o 
  -2   3   3      156.48      139.77      8.10 o 
  -1   3   3      118.82      112.66      6.20 o 
   0   3   3     1132.37     1038.93     33.34 o 
   1   3   3     1972.21     2119.96     29.67 o 
   2   3   3     1962.27     1958.17     41.09 o 
   3   3   3     1161.06     1161.76     22.23 o 
   4   3   3      584.12      579.87     15.89 o 
   5   3   3      538.26      488.39     20.70 o 
   6   3   3      127.70      132.88     15.17 o 
   7   3   3        8.26       -4.14      8.64 o 
   8   3   3       48.05       20.97     12.40 o 
   9   3   3      598.76      570.27     29.36 o 
  10   3   3      287.52      330.64     35.30 o 
  11   3   3      200.84      248.53     47.26 o 
 -12   4   3      413.37      433.89     41.60 o 
 -11   4   3      742.83      779.23     60.20 o 
 -10   4   3      647.05      649.94     30.28 o 
  -9   4   3      663.61      664.82     29.65 o 
  -8   4   3       70.06       59.12     13.42 o 
  -7   4   3        8.67       -5.30      8.28 o 
  -6   4   3       70.67       64.54     11.48 o 
  -5   4   3     2202.52     2322.24     39.78 o 
  -4   4   3     2860.18     2862.00     69.16 o 
  -3   4   3     5753.89     5743.18     93.30 o 
  -2   4   3     3503.68     3317.24     37.85 o 
  -1   4   3     5676.35     5697.11     67.70 o 
   0   4   3     4605.84     4685.44     59.40 o 
   1   4   3     2966.60     3185.37     54.72 o 
   2   4   3      933.06     1015.26     20.34 o 
   3   4   3       81.80       55.43      9.56 o 
   4   4   3     2683.23     2711.30     67.97 o 
   5   4   3     2585.24     2513.62     50.55 o 
   6   4   3     1707.48     1629.84     41.28 o 
   7   4   3     3188.55     3279.44     64.84 o 
   8   4   3     1257.05     1276.92     40.42 o 
   9   4   3      948.73      913.18     35.96 o 
  10   4   3       29.66       17.27     22.37 o 
  11   4   3       37.64       30.80     30.50 o 
 -11   5   3      166.29      148.16     29.49 o 
 -10   5   3     1145.95     1116.86     51.76 o 
  -9   5   3     1174.17     1168.38     39.20 o 
  -8   5   3     4524.98     4370.99     95.99 o 
  -7   5   3     4521.55     4702.17     81.07 o 
  -6   5   3     4873.11     5303.72    106.10 o 
  -5   5   3     2695.56     2617.51     44.72 o 
  -4   5   3      611.85      520.65     18.21 o 
  -3   5   3       31.34       14.10      6.41 o 
  -2   5   3     1036.82     1057.90     19.30 o 
  -1   5   3     3340.30     3314.07     57.22 o 
   0   5   3     5254.68     4961.32     71.37 o 
   1   5   3     5524.27     5419.39    124.95 o 
   2   5   3    10723.82    10978.68    145.46 o 
   3   5   3     6672.39     6909.36     80.59 o 
   4   5   3     3518.23     3591.59     63.21 o 
   5   5   3     1286.15     1344.36     31.13 o 
   6   5   3      109.07      108.18     20.80 o 
   7   5   3      100.43       71.81     15.23 o 
   8   5   3      590.98      601.05     35.97 o 
   9   5   3     1054.56     1122.45     52.17 o 
  10   5   3     1240.74     1186.50     54.79 o 
 -11   6   3      404.23      493.18     43.28 o 
 -10   6   3      510.06      500.52     55.80 o 
  -9   6   3      770.46      726.03     41.73 o 
  -8   6   3       98.16       64.68     15.12 o 
  -7   6   3       24.11        3.51     10.81 o 
  -6   6   3        9.90        8.73     11.62 o 
  -5   6   3      725.87      690.03     23.17 o 
  -4   6   3      924.74      788.50     24.01 o 
  -3   6   3     3306.94     3285.60     72.24 o 
  -2   6   3     5823.08     5883.05     64.26 o 
  -1   6   3     3185.21     3103.40     45.38 o 
   0   6   3     3582.52     3568.45     50.44 o 
   1   6   3        0.93       -7.39      5.34 o 
   2   6   3       65.39       46.67      7.88 o 
   3   6   3      150.12      141.78     14.86 o 
   4   6   3      766.38      752.05     27.79 o 
   5   6   3     2121.01     2250.92     43.74 o 
   6   6   3     1982.43     2007.89     42.35 o 
   7   6   3     1289.56     1298.09     41.34 o 
   8   6   3      484.13      508.68     36.05 o 
   9   6   3       55.93        9.82     19.61 o 
  10   6   3       53.19       38.61     35.69 o 
 -10   7   3       19.49      -10.09     18.83 o 
  -9   7   3      389.07      379.91     37.17 o 
  -8   7   3      274.26      312.19     28.82 o 
  -7   7   3      372.21      370.77     24.69 o 
  -6   7   3      142.57      121.27     16.88 o 
  -5   7   3      586.91      572.69     22.48 o 
  -4   7   3      383.59      348.31     17.85 o 
  -3   7   3       72.51       58.85     10.93 o 
  -2   7   3        0.13       -9.50      6.34 o 
  -1   7   3      253.89      213.90     13.95 o 
   0   7   3     1184.56     1161.22     27.44 o 
   1   7   3      860.11      824.81     23.76 o 
   2   7   3      547.53      535.14     19.63 o 
   3   7   3      826.09      801.84     31.93 o 
   4   7   3      681.49      687.47     31.60 o 
   5   7   3      747.24      721.03     30.21 o 
   6   7   3        0.45       -2.62     15.10 o 
   7   7   3       44.69       23.70     18.42 o 
   8   7   3      220.83      247.05     33.72 o 
   9   7   3      149.71      161.19     30.25 o 
  -9   8   3      328.08      367.91     38.71 o 
  -8   8   3      128.04       78.63     28.94 o 
  -7   8   3        0.20      -18.38     12.25 o 
  -6   8   3      811.40      769.42     32.70 o 
  -5   8   3     1175.55     1076.30     45.11 o 
  -4   8   3     2100.11     2072.17     56.03 o 
  -3   8   3     4870.74     4874.93     72.70 o 
  -2   8   3     4126.70     4139.10     64.32 o 
  -1   8   3     3999.98     4051.27    110.40 o 
   0   8   3      615.27      544.25     25.09 o 
   1   8   3      332.14      305.93     16.80 o 
   2   8   3       82.18       82.08     14.86 o 
   3   8   3      374.73      357.99     22.13 o 
   4   8   3     1476.94     1466.83     43.02 o 
   5   8   3     1714.57     1665.91     75.90 o 
   6   8   3     1893.21     1968.77     67.93 o 
   7   8   3     1729.74     1837.12     68.26 o 
   8   8   3      784.19      849.61     48.99 o 
  -8   9   3      589.53      635.47     42.64 o 
  -7   9   3      817.52      855.32     47.35 o 
  -6   9   3     1504.78     1544.18     48.60 o 
  -5   9   3     1607.01     1635.49     47.56 o 
  -4   9   3      387.62      380.23     21.80 o 
  -3   9   3        0.96      -12.49      8.33 o 
  -2   9   3      145.36       99.83     22.32 o 
  -1   9   3      134.76       99.33     16.24 o 
   0   9   3     1332.31     1340.94     40.83 o 
   1   9   3     1814.35     1846.15     72.57 o 
   2   9   3     2924.23     3057.47     64.61 o 
   3   9   3     1944.43     2057.57     52.81 o 
   4   9   3      617.84      656.47     76.93 o 
   5   9   3      303.64      286.21     34.15 o 
   6   9   3       21.15        2.35     18.63 o 
   7   9   3       28.53       34.95     22.90 o 
  -7  10   3        2.69      -28.83     19.22 o 
  -6  10   3        2.00       -9.06     18.71 o 
  -5  10   3       34.22       24.01     15.89 o 
  -4  10   3      133.95      163.89     19.11 o 
  -3  10   3        5.16        0.05     11.70 o 
  -2  10   3       15.49        0.45     13.48 o 
  -1  10   3        0.62        0.96     13.36 o 
   0  10   3      130.90      108.87     23.66 o 
   1  10   3       61.32       44.05     19.17 o 
   2  10   3       12.99       -1.84     16.84 o 
   3  10   3       14.02       -6.65     17.14 o 
   4  10   3       80.86       88.33     24.26 o 
   5  10   3       75.91       78.89     25.45 o 
  -4  11   3      129.99      101.55     18.41 o 
  -3  11   3       15.94       -6.83     11.76 o 
  -2  11   3       19.09       21.60     14.82 o 
  -1  11   3      447.76      427.72     30.28 o 
   0  11   3      698.67      758.93     43.31 o 
   1  11   3     1100.31     1250.51     55.91 o 
   2  11   3     1120.08     1223.21     55.14 o 
   3  11   3      903.49      849.31     72.15 o 
 -13   0   4     1057.40     1126.07     74.88 o 
 -12   0   4     1774.45     1916.13     94.30 o 
 -11   0   4     2997.14     3065.57    117.14 o 
 -10   0   4     1582.37     1558.27     51.71 o 
  -9   0   4      543.21      530.52     29.24 o 
  -8   0   4       27.90        8.91     13.66 o 
  -7   0   4     1489.09     1450.75     42.10 o 
  -6   0   4     5413.40     5490.48    103.06 o 
  -5   0   4     3877.62     3716.33     52.25 o 
  -4   0   4    23167.72    23468.54    249.27 o 
  -3   0   4    32216.00    33155.69    398.79 o 
  -2   0   4    19521.90    19641.69    369.16 o 
  -1   0   4     9046.72     8667.77    172.59 o 
   0   0   4      697.64      722.85     25.64 o 
   1   0   4      741.25      749.41     53.14 o 
   2   0   4      728.46      671.47     19.46 o 
   3   0   4     2984.39     2958.73     53.66 o 
   4   0   4     7284.13     7257.33    112.39 o 
   5   0   4    14851.16    14765.50    209.92 o 
   6   0   4    11412.66    11202.12    169.84 o 
   7   0   4     5440.56     5577.09    160.15 o 
   8   0   4     1937.61     1831.09     85.12 o 
   9   0   4       39.63       12.97     24.73 o 
  10   0   4       18.43      -22.84     26.25 o 
  11   0   4      226.75      214.77     44.91 o 
 -13   1   4        5.40       -5.56     20.55 o 
 -12   1   4       15.09        1.38     18.37 o 
 -11   1   4      548.36      512.14     27.92 o 
 -10   1   4      460.75      467.07     25.48 o 
  -9   1   4     1711.23     1669.57     36.47 o 
  -8   1   4     1464.28     1372.50     30.89 o 
  -7   1   4     2749.47     2746.73     43.63 o 
  -6   1   4     2022.61     2077.10     34.46 o 
  -5   1   4     1964.39     2101.87     28.49 o 
  -4   1   4     1989.92     2134.06     23.43 o 
  -3   1   4      662.56      706.59     13.96 o 
  -2   1   4     4934.74     5227.00     77.33 o 
  -1   1   4     6747.67     6796.60    151.28 o 
   0   1   4      138.00      131.35      8.18 o 
   1   1   4     8028.29     8063.67    268.41 o 
   2   1   4     2625.80     2422.15     31.24 o 
   3   1   4     2094.82     2000.52     39.97 o 
   4   1   4     1167.40     1196.88     21.56 o 
   5   1   4       65.32       68.08      7.68 o 
   6   1   4      100.34       54.44     11.19 o 
   7   1   4      447.57      356.79     26.72 o 
   8   1   4      722.58      720.17     38.60 o 
   9   1   4      231.36      247.97     30.40 o 
  10   1   4      840.38      868.39     48.00 o 
  11   1   4      282.27      245.05     33.52 o 
 -13   2   4      110.10      151.20     41.12 o 
 -12   2   4      190.78      215.42     24.58 o 
 -11   2   4      226.77      227.51     47.73 o 
 -10   2   4      283.60      311.62     47.22 o 
  -9   2   4       38.31       20.77     12.06 o 
  -8   2   4      295.77      272.00     19.95 o 
  -7   2   4      536.44      504.04     17.64 o 
  -6   2   4     1495.98     1488.75     24.77 o 
  -5   2   4     2352.03     2388.86     37.24 o 
  -4   2   4      759.34      702.81     17.81 o 
  -3   2   4     1344.44     1302.88     33.29 o 
  -2   2   4       25.92       53.05     19.86 o 
  -1   2   4        1.13        6.40      4.94 o 
   0   2   4      144.96      142.81      7.59 o 
   1   2   4     1500.67     1588.70     44.36 o 
   2   2   4       98.07      113.55     16.69 o 
   3   2   4      157.12      148.94     23.84 o 
   4   2   4      746.26      721.78     23.17 o 
   5   2   4      122.98       80.01     20.74 o 
   6   2   4      412.12      388.19     20.06 o 
   7   2   4      161.14      180.67     23.51 o 
   8   2   4        3.03      -15.15     14.49 o 
   9   2   4      273.74      233.84     29.30 o 
  10   2   4        7.73      -25.31     16.95 o 
  11   2   4        2.43        2.25     20.52 o 
 -12   3   4       91.51       91.93     25.11 o 
 -11   3   4      428.99      419.19     27.57 o 
 -10   3   4      950.72      936.60     35.57 o 
  -9   3   4     3149.82     3131.09     64.75 o 
  -8   3   4     4247.14     4193.49     74.68 o 
  -7   3   4     7854.59     7837.88    111.92 o 
  -6   3   4     5393.52     5395.09     70.13 o 
  -5   3   4     1630.24     1504.69     29.66 o 
  -4   3   4      420.72      415.00     14.68 o 
  -3   3   4     1011.08      930.19     20.67 o 
  -2   3   4      941.79      795.57     14.04 o 
  -1   3   4     6954.95     7119.82     75.62 o 
   0   3   4    18332.48    18591.99    187.02 o 
   1   3   4    19940.10    20292.72    303.20 o 
   2   3   4    23806.86    24736.52    995.05 o 
   3   3   4     4389.93     4418.08    126.88 o 
   4   3   4     1398.57     1396.48     43.75 o 
   5   3   4      133.44      168.78     22.37 o 
   6   3   4      336.58      300.28     19.59 o 
   7   3   4      442.89      413.40     27.45 o 
   8   3   4     2476.54     2383.74     98.70 o 
   9   3   4     3353.45     3335.75     89.99 o 
  10   3   4     2037.46     2086.05     79.32 o 
  11   3   4     1127.98     1168.27     56.54 o 
 -12   4   4      590.55      601.71     82.31 o 
 -11   4   4      832.50      851.97     36.17 o 
 -10   4   4      451.40      430.03     26.84 o 
  -9   4   4      450.98      462.12     25.50 o 
  -8   4   4      100.26      104.40     26.52 o 
  -7   4   4      148.44      142.07     28.07 o 
  -6   4   4     2358.25     2141.96     39.92 o 
  -5   4   4     4040.47     3977.79     60.30 o 
  -4   4   4     4577.40     4389.14     67.98 o 
  -3   4   4     8417.40     8326.79     93.13 o 
  -2   4   4     4204.24     3952.90     46.19 o 
  -1   4   4     6909.10     6730.39     74.32 o 
   0   4   4     1353.85     1355.37     42.37 o 
   1   4   4      127.23       96.95      7.92 o 
   2   4   4     1273.25     1249.36     32.20 o 
   3   4   4     3404.45     3413.65    115.32 o 
   4   4   4     4557.02     4652.27     99.27 o 
   5   4   4     2605.84     2621.70     58.92 o 
   6   4   4     3102.91     3215.42     90.05 o 
   7   4   4     1857.46     1873.45     48.31 o 
   8   4   4      618.28      590.78     29.05 o 
   9   4   4      278.69      236.88     24.96 o 
  10   4   4        6.85       -3.56     19.14 o 
 -11   5   4       20.65       -7.24     18.87 o 
 -10   5   4       73.96       67.77     17.11 o 
  -9   5   4       55.28       43.97     17.00 o 
  -8   5   4      139.34      149.27     19.19 o 
  -7   5   4      169.03      184.38     24.63 o 
  -6   5   4      231.96      205.15     18.59 o 
  -5   5   4        8.25       -6.91      6.29 o 
  -4   5   4      164.49      122.35     11.91 o 
  -3   5   4        6.17       -8.16      5.44 o 
  -2   5   4      212.93      182.58     16.62 o 
  -1   5   4       16.60       14.79      6.16 o 
   0   5   4        3.61        6.10      6.52 o 
   1   5   4      100.07       99.37      9.53 o 
   2   5   4        2.46        1.84      5.71 o 
   3   5   4        4.89       -5.76      8.08 o 
   4   5   4       11.33        4.95      8.18 o 
   5   5   4       14.65        7.53     10.77 o 
   6   5   4       26.09        3.08     11.41 o 
   7   5   4       33.47        9.94     13.04 o 
   8   5   4        0.32       -8.57     12.22 o 
   9   5   4       26.04       48.61     16.27 o 
  10   5   4        4.56       11.30     31.48 o 
 -11   6   4      484.33      488.93     41.78 o 
 -10   6   4      516.38      500.74     37.23 o 
  -9   6   4       37.90       19.55     18.84 o 
  -8   6   4       39.46       11.53     12.32 o 
  -7   6   4      278.23      284.06     23.47 o 
  -6   6   4     1388.86     1376.38     36.17 o 
  -5   6   4     2353.13     2270.20     49.08 o 
  -4   6   4     6044.44     5857.43     78.14 o 
  -3   6   4     6118.15     6023.47    100.79 o 
  -2   6   4     3934.04     4030.76     65.99 o 
  -1   6   4     2479.69     2338.98     38.24 o 
   0   6   4      147.56      105.97     10.20 o 
   1   6   4       16.93        5.44      7.02 o 
   2   6   4      265.32      241.31     17.36 o 
   3   6   4     2020.34     2098.67     47.53 o 
   4   6   4     3631.84     3765.45     89.68 o 
   5   6   4     4498.51     4768.38     76.38 o 
   6   6   4     2624.65     2680.57     51.37 o 
   7   6   4     1370.89     1358.76     43.28 o 
   8   6   4      255.84      263.13     32.14 o 
   9   6   4       70.68       51.75     23.34 o 
 -10   7   4      770.06      786.82     46.67 o 
  -9   7   4     1456.76     1531.65     48.79 o 
  -8   7   4     2677.19     2597.67     62.68 o 
  -7   7   4      973.07      996.75     36.83 o 
  -6   7   4     2200.68     2196.25     46.15 o 
  -5   7   4      926.89      930.64     28.74 o 
  -4   7   4      402.38      383.15     18.88 o 
  -3   7   4        4.06      -10.40      7.58 o 
  -2   7   4     2246.21     2222.76     42.43 o 
  -1   7   4     4060.70     3963.10     69.16 o 
   0   7   4     4888.87     5021.15     67.65 o 
   1   7   4     4239.05     4465.60     93.56 o 
   2   7   4     2785.46     2788.75     56.63 o 
   3   7   4     1939.83     1992.13     48.29 o 
   4   7   4     1932.18     1926.00     49.29 o 
   5   7   4      159.62       96.03     17.68 o 
   6   7   4       27.76        6.55     12.21 o 
   7   7   4      758.38      713.70     42.81 o 
   8   7   4     1026.76     1111.96     81.40 o 
   9   7   4      806.57      864.95     67.48 o 
  -9   8   4       12.87      -19.29     17.03 o 
  -8   8   4       23.07        7.09     13.61 o 
  -7   8   4       27.29        0.50     13.79 o 
  -6   8   4      212.78      208.84     19.47 o 
  -5   8   4      187.86      140.03     16.25 o 
  -4   8   4      342.35      332.32     19.75 o 
  -3   8   4      151.16      154.71     15.76 o 
  -2   8   4       19.70       11.03     11.21 o 
  -1   8   4      288.38      248.44     35.99 o 
   0   8   4        6.49       -6.09     12.00 o 
   1   8   4      221.92      211.21     21.58 o 
   2   8   4        7.22      -14.27      9.51 o 
   3   8   4      159.47      148.82     18.51 o 
   4   8   4       82.71       63.46     15.11 o 
   5   8   4      144.49      142.96     19.14 o 
   6   8   4       15.61       23.73     20.06 o 
   7   8   4       54.35       50.70     23.97 o 
   8   8   4       35.35       23.76     22.32 o 
  -8   9   4      713.96      754.39     46.65 o 
  -7   9   4      745.51      760.70     35.65 o 
  -6   9   4      405.41      432.01     24.55 o 
  -5   9   4       74.97       34.89     12.98 o 
  -4   9   4       19.49        6.07     10.82 o 
  -3   9   4      169.67      145.06     16.60 o 
  -2   9   4      264.74      262.75     29.50 o 
  -1   9   4      913.09      831.08     33.07 o 
   0   9   4      984.25      951.72     51.93 o 
   1   9   4     1176.57     1189.14     50.10 o 
   2   9   4     1089.20     1167.70     50.25 o 
   3   9   4      353.91      356.86     26.81 o 
   4   9   4       55.72       51.74     27.00 o 
   5   9   4        8.60      -11.34     16.64 o 
   6   9   4       66.69       52.16     24.82 o 
  -7  10   4      130.73       95.02     26.14 o 
  -6  10   4      501.20      490.85     30.69 o 
  -5  10   4     1319.35     1356.44     40.46 o 
  -4  10   4     1641.35     1785.66     45.41 o 
  -3  10   4     1478.85     1584.73     62.13 o 
  -2  10   4     1684.01     1736.90     50.74 o 
  -1  10   4      900.49      896.91     46.32 o 
   0  10   4      856.83      778.33     43.62 o 
   1  10   4        0.24       -9.16     15.29 o 
   2  10   4      305.56      327.72     38.31 o 
   3  10   4      898.45      912.26     92.78 o 
   4  10   4     1455.63     1513.97     93.01 o 
   5  10   4      917.52     1044.74     54.04 o 
  -4  11   4       44.73       13.47     14.29 o 
  -3  11   4        2.62      -18.04     13.32 o 
  -2  11   4       24.02       15.87     19.99 o 
  -1  11   4      251.60      260.34     33.77 o 
   0  11   4      322.32      335.83     37.10 o 
   1  11   4      238.24      213.69     33.26 o 
   2  11   4      319.32      308.34     35.71 o 
   3  11   4       70.19       83.22     37.78 o 
 -13   1   5        1.58      -27.63     18.42 o 
 -12   1   5      212.03      222.25     31.79 o 
 -11   1   5      909.07      892.94     35.42 o 
 -10   1   5     2044.30     2071.03     54.62 o 
  -9   1   5     3785.84     3849.07     71.69 o 
  -8   1   5     1928.33     1933.16     37.22 o 
  -7   1   5     2758.00     2750.88     44.33 o 
  -6   1   5      895.79      862.01     18.11 o 
  -5   1   5     1157.65     1184.68     17.31 o 
  -4   1   5        3.05        5.51      5.25 o 
  -3   1   5     2204.44     2148.71     41.63 o 
  -2   1   5     9944.58    10520.94    141.49 o 
  -1   1   5    16415.44    17282.00    295.38 o 
   0   1   5     8282.51     8536.22    104.27 o 
   1   1   5    15154.32    16095.83    176.39 o 
   2   1   5     2945.79     2826.96     36.40 o 
   3   1   5     6371.48     6450.07    134.39 o 
   4   1   5      626.34      559.54     22.70 o 
   5   1   5      137.09      154.28     16.82 o 
   6   1   5     1495.14     1370.08     48.92 o 
   7   1   5     3392.35     3243.95     82.04 o 
   8   1   5     2097.27     2117.14     67.69 o 
   9   1   5     1852.36     1821.17     65.93 o 
  10   1   5     1004.33      988.14     67.06 o 
  11   1   5      634.22      594.61     43.72 o 
 -12   2   5     1008.20     1027.52     40.23 o 
 -11   2   5      657.42      698.40     40.47 o 
 -10   2   5      452.33      398.91     24.86 o 
  -9   2   5       34.48       13.66     12.19 o 
  -8   2   5      160.47      161.65     17.29 o 
  -7   2   5     4262.64     4124.32     59.19 o 
  -6   2   5     7277.25     7102.66     79.10 o 
  -5   2   5    15126.86    15573.44    181.66 o 
  -4   2   5    10748.85    11056.05    100.19 o 
  -3   2   5     6858.96     6980.66     77.84 o 
  -2   2   5     5385.00     5271.72     91.58 o 
  -1   2   5     1435.80     1390.82     25.19 o 
   0   2   5       31.39       47.40     10.43 o 
   1   2   5     3002.13     2956.51     72.29 o 
   2   2   5     5654.46     5701.93     95.91 o 
   3   2   5    12936.94    13585.68    296.44 o 
   4   2   5     7078.88     7017.15    166.07 o 
   5   2   5     5267.98     5333.09    114.70 o 
   6   2   5     2972.90     3046.73     59.12 o 
   7   2   5     1354.20     1314.19     50.41 o 
   8   2   5      553.57      522.76     35.61 o 
   9   2   5        2.50      -22.23     17.20 o 
  10   2   5      220.47      119.12     27.05 o 
 -12   3   5        0.48      -17.15     14.57 o 
 -11   3   5       78.71       45.34     16.92 o 
 -10   3   5       49.55       57.11     15.80 o 
  -9   3   5      725.95      661.48     31.27 o 
  -8   3   5      102.70       77.17     14.51 o 
  -7   3   5     1204.18     1190.10     29.67 o 
  -6   3   5      179.68      202.86     14.55 o 
  -5   3   5      454.81      449.49     16.78 o 
  -4   3   5        8.77        1.88      5.31 o 
  -3   3   5      315.18      302.13     12.52 o 
  -2   3   5      221.21      205.44      8.99 o 
  -1   3   5     2342.16     2413.73     34.44 o 
   0   3   5      604.23      613.77     15.45 o 
   1   3   5     4801.41     4654.83     90.08 o 
   2   3   5        4.75       14.68      9.52 o 
   3   3   5     1102.45     1121.61     37.04 o 
   4   3   5       31.42       27.45      9.36 o 
   5   3   5       46.24       45.57     11.17 o 
   6   3   5        1.33      -13.63      9.09 o 
   7   3   5      523.22      452.77     29.09 o 
   8   3   5      144.18      140.66     24.43 o 
   9   3   5      414.16      455.59     37.70 o 
  10   3   5       99.63       86.69     36.45 o 
 -12   4   5      387.93      405.43     51.74 o 
 -11   4   5      454.30      461.30     28.57 o 
 -10   4   5      124.48      120.15     19.78 o 
  -9   4   5       24.78       17.50     12.63 o 
  -8   4   5      104.42       71.67     14.82 o 
  -7   4   5      908.59      856.94     26.27 o 
  -6   4   5     2032.19     2015.55     39.16 o 
  -5   4   5     3481.59     3300.05     61.11 o 
  -4   4   5     5009.53     4955.94     75.02 o 
  -3   4   5     2919.80     2958.27     55.39 o 
  -2   4   5     3534.29     3337.57     58.50 o 
  -1   4   5     1705.76     1647.87     33.51 o 
   0   4   5       35.81       18.95      5.94 o 
   1   4   5      489.84      456.21     17.27 o 
   2   4   5     4928.44     4620.06    113.09 o 
   3   4   5     2618.16     2623.93     95.86 o 
   4   4   5     2204.39     2285.46     49.05 o 
   5   4   5     2004.72     2043.46     47.74 o 
   6   4   5     1922.92     1984.43     48.82 o 
   7   4   5     1029.36      949.92     35.35 o 
   8   4   5      173.00      145.54     20.70 o 
   9   4   5        1.22        1.47     18.47 o 
  10   4   5      208.31      169.85     31.86 o 
 -11   5   5      610.89      621.52     32.59 o 
 -10   5   5     2192.50     2192.70     58.00 o 
  -9   5   5     2524.78     2551.62     61.11 o 
  -8   5   5     4022.76     4100.00     78.61 o 
  -7   5   5     3332.48     3334.73     56.85 o 
  -6   5   5     1441.64     1378.62     58.04 o 
  -5   5   5       96.04       79.46     13.40 o 
  -4   5   5      884.80      813.28     23.61 o 
  -3   5   5     3021.77     2838.85     45.87 o 
  -2   5   5     7050.61     6931.03     96.45 o 
  -1   5   5     8747.05     8970.65     98.12 o 
   0   5   5     8180.81     8272.94    111.25 o 
   1   5   5     6770.94     6630.51     84.45 o 
   2   5   5     3659.88     3787.79     66.76 o 
   3   5   5     1206.51     1192.17     34.34 o 
   4   5   5       95.58      135.98     50.92 o 
   5   5   5      560.00      486.85     25.04 o 
   6   5   5      757.53      760.45     35.63 o 
   7   5   5     1192.25     1214.20     40.84 o 
   8   5   5     1647.70     1705.46     50.39 o 
   9   5   5     1249.25     1295.08     77.27 o 
 -11   6   5      274.61      340.68     73.17 o 
 -10   6   5       94.95       69.54     19.51 o 
  -9   6   5        0.79      -23.21     15.48 o 
  -8   6   5        8.99      -13.01     12.36 o 
  -7   6   5      368.29      349.93     20.54 o 
  -6   6   5       53.71       43.43     11.41 o 
  -5   6   5     1010.98      989.16     31.39 o 
  -4   6   5     1819.91     1778.87     58.67 o 
  -3   6   5     2434.83     2434.99     44.20 o 
  -2   6   5     2451.53     2529.05     51.26 o 
  -1   6   5      550.82      533.43     21.83 o 
   0   6   5       51.43       31.31      7.68 o 
   1   6   5        3.20       -9.23      7.70 o 
   2   6   5      422.20      403.66     22.72 o 
   3   6   5      806.39      775.55     29.63 o 
   4   6   5     1495.93     1497.55     42.84 o 
   5   6   5     2512.28     2456.22     48.99 o 
   6   6   5     1242.39     1263.05     38.36 o 
   7   6   5      444.49      463.16     29.23 o 
   8   6   5       43.86       25.22     16.40 o 
   9   6   5       10.89      -20.64     19.63 o 
 -10   7   5      177.88      207.96     32.81 o 
  -9   7   5      355.05      328.30     28.22 o 
  -8   7   5      363.63      347.17     26.85 o 
  -7   7   5      138.38      113.29     15.78 o 
  -6   7   5      452.13      413.08     21.15 o 
  -5   7   5       21.96       27.97     10.01 o 
  -4   7   5        1.95      -11.83      7.89 o 
  -3   7   5      279.61      275.51     20.56 o 
  -2   7   5     1625.75     1571.92     63.30 o 
  -1   7   5      359.64      384.80     21.30 o 
   0   7   5     1689.69     1662.18     41.06 o 
   1   7   5      285.52      295.06     21.25 o 
   2   7   5      724.55      676.63     38.35 o 
   3   7   5      213.43      187.40     28.84 o 
   4   7   5       77.46       78.25     16.46 o 
   5   7   5       21.59        8.69     11.05 o 
   6   7   5      358.73      387.55     24.43 o 
   7   7   5      272.16      320.68     27.99 o 
   8   7   5      204.67      201.45     33.56 o 
  -9   8   5        0.90      -19.66     13.10 o 
  -8   8   5      267.09      234.06     37.09 o 
  -7   8   5      666.53      625.66     27.71 o 
  -6   8   5     1939.79     1972.75     66.38 o 
  -5   8   5     1904.12     1975.81     45.05 o 
  -4   8   5     3379.04     3342.06     59.65 o 
  -3   8   5     2355.10     2295.52     72.94 o 
  -2   8   5     1658.03     1662.82     69.26 o 
  -1   8   5      348.16      291.48     39.62 o 
   0   8   5       78.46       64.50     18.35 o 
   1   8   5      276.36      269.56     29.50 o 
   2   8   5     1027.52     1053.21     36.19 o 
   3   8   5     1909.54     1926.77     55.17 o 
   4   8   5     2576.55     2582.87     63.45 o 
   5   8   5     1706.12     1734.71     51.02 o 
   6   8   5     1522.01     1630.58     64.72 o 
   7   8   5      418.23      468.55     43.82 o 
  -8   9   5      639.20      631.78     34.63 o 
  -7   9   5      621.25      667.25     29.37 o 
  -6   9   5      657.66      630.16     27.86 o 
  -5   9   5       27.65        5.21     11.97 o 
  -4   9   5       19.29      -10.22     10.13 o 
  -3   9   5      141.59      105.35     18.15 o 
  -2   9   5      607.71      600.16     29.00 o 
  -1   9   5      341.17      390.71     35.28 o 
   0   9   5     2337.31     2374.93    146.42 o 
   1   9   5     2015.91     2116.69    129.27 o 
   2   9   5     1375.84     1473.93     57.56 o 
   3   9   5      505.33      513.60     36.52 o 
   4   9   5       42.27       22.84     15.42 o 
   5   9   5       14.06       12.57     19.08 o 
   6   9   5      119.80      117.68     44.34 o 
  -6  10   5       33.05       25.36     14.94 o 
  -5  10   5       46.18       47.74     14.85 o 
  -4  10   5       11.19        3.05     14.29 o 
  -3  10   5        1.34       -7.64     13.79 o 
  -2  10   5        1.13      -17.34     16.23 o 
  -1  10   5       33.67       24.58     18.43 o 
   0  10   5       26.74       -2.92     16.87 o 
   1  10   5       12.08       -5.76     17.25 o 
   2  10   5       60.41       39.82     20.83 o 
   3  10   5       72.66       69.60     23.70 o 
   4  10   5       33.97       23.82     32.93 o 
  -3  11   5      143.06      103.41     25.59 o 
  -2  11   5      550.07      536.50     39.40 o 
  -1  11   5      950.96      996.30     94.15 o 
   0  11   5     1133.33     1255.15     60.12 o 
   1  11   5      785.59      828.57     50.98 o 
 -13   0   6      917.14      891.04     69.80 o 
 -12   0   6      896.49     1024.18     73.36 o 
 -11   0   6      949.38      836.11     64.18 o 
 -10   0   6        5.93      -26.70     22.23 o 
  -9   0   6      105.65      130.81     19.46 o 
  -8   0   6     1039.40     1018.73     38.06 o 
  -7   0   6     3031.87     3126.06     68.08 o 
  -6   0   6     6978.87     7343.41     94.34 o 
  -5   0   6    13809.18    14157.51    223.89 o 
  -4   0   6    20724.70    22017.39    292.94 o 
  -3   0   6    15958.59    16222.58    221.31 o 
  -2   0   6     9817.02    10760.89    221.38 o 
  -1   0   6     1369.30     1438.41     48.71 o 
   0   0   6     1453.72     1519.51     47.64 o 
   1   0   6     2503.87     2448.01     48.87 o 
   2   0   6     8143.24     8469.33    211.17 o 
   3   0   6    17586.59    17568.24    373.30 o 
   4   0   6    11977.16    11827.40    235.07 o 
   5   0   6    10499.89    10894.80    255.59 o 
   6   0   6     2163.95     2247.97     93.31 o 
   7   0   6      545.81      464.22     46.20 o 
   8   0   6        1.40       -5.08     23.06 o 
   9   0   6      754.64      697.96     60.84 o 
  10   0   6      100.35       87.17     37.48 o 
 -13   1   6      129.25      123.87     28.56 o 
 -12   1   6      295.94      324.21     36.82 o 
 -11   1   6      451.33      466.10     51.25 o 
 -10   1   6      847.76      881.57     36.13 o 
  -9   1   6     1506.52     1512.31     51.93 o 
  -8   1   6     1524.87     1588.96     41.22 o 
  -7   1   6     1226.43     1261.30     24.19 o 
  -6   1   6      103.32       88.72      9.71 o 
  -5   1   6      241.50      281.27     16.25 o 
  -4   1   6     3027.70     3105.23     49.46 o 
  -3   1   6     5773.21     5662.43     86.51 o 
  -2   1   6     1811.25     1630.71     39.68 o 
  -1   1   6     2681.06     2715.26     42.50 o 
   0   1   6     6054.82     6372.82     87.20 o 
   1   1   6     3661.40     3625.71     51.31 o 
   2   1   6      736.79      686.99     17.64 o 
   3   1   6       76.81       82.20      8.55 o 
   4   1   6      300.82      293.38     16.91 o 
   5   1   6      657.40      604.57     32.51 o 
   6   1   6     1308.44     1218.72     48.06 o 
   7   1   6      809.06      783.03     40.70 o 
   8   1   6      278.16      285.72     31.33 o 
   9   1   6      843.13      787.63     46.48 o 
  10   1   6      310.12      274.96     34.43 o 
 -12   2   6      163.87      190.51     31.83 o 
 -11   2   6       34.44       12.36     14.37 o 
 -10   2   6       58.09       31.57     13.94 o 
  -9   2   6       14.76      -11.98     10.71 o 
  -8   2   6      746.01      684.34     28.06 o 
  -7   2   6      322.09      305.63     16.98 o 
  -6   2   6     1057.02     1019.17     25.41 o 
  -5   2   6     2839.37     2841.49     51.99 o 
  -4   2   6     1019.74      981.91     22.81 o 
  -3   2   6     2287.19     2366.46     42.92 o 
  -2   2   6       92.87      117.92      8.24 o 
  -1   2   6        2.66        4.40      4.36 o 
   0   2   6      460.99      487.93     15.39 o 
   1   2   6     3399.49     3600.52     68.30 o 
   2   2   6      897.17      944.96     70.40 o 
   3   2   6      682.88      669.95     43.26 o 
   4   2   6     1092.39     1070.05     30.98 o 
   5   2   6      212.39      201.50     30.81 o 
   6   2   6       77.05       59.33     21.55 o 
   7   2   6       49.59       20.39     16.65 o 
   8   2   6        1.73      -22.20     14.80 o 
   9   2   6       15.64        5.15     19.62 o 
  10   2   6      163.42      139.09     29.53 o 
 -12   3   6      458.15      470.25     31.44 o 
 -11   3   6     1160.44     1188.83     42.55 o 
 -10   3   6     2476.23     2505.93     60.57 o 
  -9   3   6     2457.45     2569.07     59.25 o 
  -8   3   6     4119.05     4343.02     66.16 o 
  -7   3   6     2190.83     2159.68     41.38 o 
  -6   3   6      368.91      356.80     16.50 o 
  -5   3   6      123.82      106.58     10.83 o 
  -4   3   6      865.92      781.44     21.42 o 
  -3   3   6     3517.46     3335.10     44.04 o 
  -2   3   6     9632.46    10021.51    142.52 o 
  -1   3   6    15860.28    15794.93    195.30 o 
   0   3   6    16813.26    17365.72    176.98 o 
   1   3   6     7663.47     8148.52    276.61 o 
   2   3   6     4177.19     4219.32    172.44 o 
   3   3   6      203.97      191.84     16.05 o 
   4   3   6      112.51      137.60     14.93 o 
   5   3   6      540.72      515.00     34.07 o 
   6   3   6     1526.14     1497.12     41.60 o 
   7   3   6     3820.51     3809.58    173.12 o 
   8   3   6     4212.38     4444.75    108.89 o 
   9   3   6     1923.63     1970.59     71.25 o 
  10   3   6      791.61      808.15     49.21 o 
 -12   4   6      474.05      550.07     32.79 o 
 -11   4   6      152.84      153.39     22.16 o 
 -10   4   6        1.21      -17.46     12.26 o 
  -9   4   6       57.01       42.52     14.78 o 
  -8   4   6     2044.49     2082.69     43.90 o 
  -7   4   6     1272.52     1254.95     31.82 o 
  -6   4   6     3519.63     3510.21     55.92 o 
  -5   4   6     4503.24     4486.63     63.90 o 
  -4   4   6     2140.82     2090.66     49.60 o 
  -3   4   6     3934.79     4015.52     65.24 o 
  -2   4   6      559.89      525.23     15.57 o 
  -1   4   6       54.88       66.40      9.10 o 
   0   4   6       77.81       58.57      7.67 o 
   1   4   6     5336.56     5383.35     73.63 o 
   2   4   6     1911.91     1836.99     50.91 o 
   3   4   6     3803.01     3659.29    220.88 o 
   4   4   6     2703.55     2743.11     56.37 o 
   5   4   6     2554.69     2560.18     56.11 o 
   6   4   6     1642.30     1638.46     45.77 o 
   7   4   6      243.34      247.15     41.95 o 
   8   4   6       89.14       10.14     20.42 o 
   9   4   6      128.78      109.80     26.81 o 
 -11   5   6       19.66       23.99     17.14 o 
 -10   5   6        2.54       12.81     14.06 o 
  -9   5   6       41.54       30.10     15.24 o 
  -8   5   6        4.02        4.76     10.46 o 
  -7   5   6        4.70       -5.81      9.00 o 
  -6   5   6        0.05       -2.25      9.31 o 
  -5   5   6      113.10       88.70     11.99 o 
  -4   5   6      105.42      116.59     12.50 o 
  -3   5   6       71.70       61.60     11.68 o 
  -2   5   6       10.57       37.62     10.29 o 
  -1   5   6        1.49       -0.15      6.17 o 
   0   5   6      238.05      241.93     19.39 o 
   1   5   6       12.94       -6.63      7.73 o 
   2   5   6       46.33       34.61     11.94 o 
   3   5   6        2.41       -9.62      9.16 o 
   4   5   6       12.90       -3.91     13.03 o 
   5   5   6        1.16      -10.99     10.71 o 
   6   5   6       19.84        1.79     12.83 o 
   7   5   6       10.11        5.70     14.13 o 
   8   5   6       15.89       33.15     21.59 o 
   9   5   6        8.64       -3.44     20.83 o 
 -11   6   6      131.40      122.42     23.58 o 
 -10   6   6        5.89      -16.16     13.20 o 
  -9   6   6      126.35       91.10     23.08 o 
  -8   6   6      299.44      303.32     22.20 o 
  -7   6   6     2178.65     2244.96     47.45 o 
  -6   6   6     2469.42     2464.74     61.57 o 
  -5   6   6     4385.29     4275.81     66.28 o 
  -4   6   6     3185.72     3214.55     54.13 o 
  -3   6   6     1586.94     1586.46     87.90 o 
  -2   6   6      590.12      506.63     22.97 o 
  -1   6   6        0.06      -11.20      7.80 o 
   0   6   6      268.89      240.18     18.26 o 
   1   6   6      317.17      313.81     26.24 o 
   2   6   6     4191.41     4198.58     93.41 o 
   3   6   6     3594.67     3845.66    105.35 o 
   4   6   6     4309.93     4410.27    105.14 o 
   5   6   6     2399.10     2430.18     50.30 o 
   6   6   6      423.93      405.80     22.68 o 
   7   6   6      256.25      212.03     20.16 o 
   8   6   6        3.25       -9.49     14.90 o 
 -10   7   6     1064.04     1077.51     43.51 o 
  -9   7   6     1018.81      947.49     39.69 o 
  -8   7   6     1089.69     1137.28     35.88 o 
  -7   7   6      474.32      436.84     23.24 o 
  -6   7   6      624.33      628.04     25.32 o 
  -5   7   6        0.23       -3.60      8.61 o 
  -4   7   6      301.60      252.82     18.45 o 
  -3   7   6     2365.83     2222.55     51.40 o 
  -2   7   6     4632.61     4600.76     97.87 o 
  -1   7   6     3232.00     3249.85     62.57 o 
   0   7   6     4786.70     4828.04    308.39 o 
   1   7   6     1323.98     1332.21     82.62 o 
   2   7   6     1602.40     1664.12     63.15 o 
   3   7   6      492.91      463.96     25.96 o 
   4   7   6       33.04       13.96     13.35 o 
   5   7   6      379.51      373.09     23.90 o 
   6   7   6     1368.65     1391.85     39.89 o 
   7   7   6     1237.48     1338.02     47.46 o 
  -9   8   6       29.11       -1.34     16.21 o 
  -8   8   6        0.18      -16.92     11.28 o 
  -7   8   6      127.95      100.99     16.77 o 
  -6   8   6      151.36      128.97     16.90 o 
  -5   8   6      227.68      235.80     20.10 o 
  -4   8   6       20.32       22.21     13.27 o 
  -3   8   6        4.36       -5.91     10.94 o 
  -2   8   6       11.76      -14.74      9.83 o 
  -1   8   6       39.64       27.38     16.59 o 
   0   8   6       10.98       -3.21     14.41 o 
   1   8   6       14.45       -5.36     14.05 o 
   2   8   6      232.62      207.66     27.94 o 
   3   8   6      127.01      112.66     18.94 o 
   4   8   6       39.45       40.75     15.90 o 
   5   8   6       44.13       27.73     16.86 o 
   6   8   6        0.59      -11.58     14.51 o 
  -8   9   6      360.88      375.14     50.23 o 
  -7   9   6      342.73      289.26     27.99 o 
  -6   9   6        1.42      -16.87     11.25 o 
  -5   9   6        0.05      -11.47     11.25 o 
  -4   9   6      313.98      309.90     34.28 o 
  -3   9   6      711.61      675.19     31.54 o 
  -2   9   6      780.67      815.32     43.40 o 
  -1   9   6     1816.09     1773.73     63.77 o 
   0   9   6      964.54      980.57     48.30 o 
   1   9   6      853.06      851.15     45.38 o 
   2   9   6      122.19      116.32     26.21 o 
   3   9   6        0.17      -18.73     18.25 o 
   4   9   6       44.66       32.46     20.17 o 
   5   9   6      192.40      206.04     32.01 o 
  -6  10   6     1011.76     1023.83     37.61 o 
  -5  10   6     1161.72     1226.62     50.29 o 
  -4  10   6      854.16      907.94     38.62 o 
  -3  10   6      967.55      931.05     48.81 o 
  -2  10   6      527.89      490.67     36.73 o 
  -1  10   6       75.19       78.55     24.00 o 
   0  10   6       90.20       49.76     21.09 o 
   1  10   6      629.98      616.43     69.11 o 
   2  10   6     1260.63     1299.32     58.53 o 
   3  10   6     1116.50     1144.42     56.09 o 
  -2  11   6      143.88      129.49     29.51 o 
  -1  11   6      221.58      229.49     48.33 o 
 -12   1   7      681.75      717.56     44.89 o 
 -11   1   7     1693.03     1695.45     81.29 o 
 -10   1   7     1675.90     1741.04     61.87 o 
  -9   1   7     2035.94     2084.48     50.86 o 
  -8   1   7      651.17      691.98     27.61 o 
  -7   1   7      638.47      629.31     37.09 o 
  -6   1   7        0.10       -1.49      6.40 o 
  -5   1   7      163.74      159.36     15.43 o 
  -4   1   7     4729.21     4715.54     58.80 o 
  -3   1   7     7427.34     7664.12    100.10 o 
  -2   1   7     7920.40     8067.08    252.40 o 
  -1   1   7     9553.93     9462.66    115.02 o 
   0   1   7     3737.75     3655.39     54.09 o 
   1   1   7     3462.87     3492.13     55.81 o 
   2   1   7     1122.49     1085.24     22.00 o 
   3   1   7       73.91       74.50     16.88 o 
   4   1   7      625.08      631.98     60.46 o 
   5   1   7     2254.53     2221.95     65.01 o 
   6   1   7     2923.09     2900.02    161.37 o 
   7   1   7     2089.09     2042.56     68.09 o 
   8   1   7     1544.57     1436.32     59.81 o 
   9   1   7     1067.01     1113.94     54.91 o 
  10   1   7      451.85      435.32     68.05 o 
 -12   2   7      211.42      253.61     41.01 o 
 -11   2   7       58.61       31.66     21.24 o 
 -10   2   7       28.53       12.31     13.32 o 
  -9   2   7      270.91      262.29     23.32 o 
  -8   2   7     3216.57     3276.22     54.10 o 
  -7   2   7     4490.76     4708.14     82.17 o 
  -6   2   7     9192.25     9278.28    106.55 o 
  -5   2   7     4371.72     4582.58    112.23 o 
  -4   2   7     4227.53     4211.61     66.75 o 
  -3   2   7     3343.78     3257.71     54.79 o 
  -2   2   7       94.76       61.06      7.94 o 
  -1   2   7       12.16       61.02     24.30 o 
   0   2   7     3121.57     3216.71     49.77 o 
   1   2   7     7027.59     7088.90    188.70 o 
   2   2   7    11564.96    11488.10    232.07 o 
   3   2   7     7108.45     7037.78    312.31 o 
   4   2   7     4997.94     4987.22     80.14 o 
   5   2   7     1725.27     1593.23     54.96 o 
   6   2   7      848.04      795.05     40.86 o 
   7   2   7       95.29       68.51     22.39 o 
   8   2   7      254.68      167.13     46.47 o 
   9   2   7      448.29      411.86     41.03 o 
 -12   3   7       23.27       19.85     22.08 o 
 -11   3   7      107.61      117.09     21.12 o 
 -10   3   7       26.31       23.69     15.21 o 
  -9   3   7      324.45      301.59     24.59 o 
  -8   3   7        3.28       -9.03      9.14 o 
  -7   3   7      364.89      351.69     18.23 o 
  -6   3   7        8.33      -10.19      7.17 o 
  -5   3   7      143.05       98.66     11.75 o 
  -4   3   7      251.77      255.79     16.02 o 
  -3   3   7       80.23       88.14      8.50 o 
  -2   3   7      703.70      685.25     18.45 o 
  -1   3   7     2247.58     2238.29     35.82 o 
   0   3   7      829.22      733.53     20.96 o 
   1   3   7      880.53      817.38     31.42 o 
   2   3   7       34.87       43.51     12.72 o 
   3   3   7      229.02      210.57     17.80 o 
   4   3   7        6.92      -11.33      8.56 o 
   5   3   7      160.50      156.11     19.01 o 
   6   3   7      364.98      326.55     31.51 o 
   7   3   7      390.48      421.06     34.94 o 
   8   3   7      270.53      301.60     35.46 o 
   9   3   7      123.27       79.76     26.04 o 
 -12   4   7       65.38       31.74     18.25 o 
 -11   4   7       34.00       -8.16     14.86 o 
 -10   4   7        2.73       -4.84     13.74 o 
  -9   4   7      441.04      437.50     21.96 o 
  -8   4   7      334.06      368.19     21.89 o 
  -7   4   7     1304.58     1278.81     33.05 o 
  -6   4   7     1793.86     1711.60     62.03 o 
  -5   4   7     2395.55     2344.51     43.30 o 
  -4   4   7     2041.22     2056.41     71.95 o 
  -3   4   7     1559.53     1373.16     35.15 o 
  -2   4   7      917.66      844.56     24.81 o 
  -1   4   7        5.81       -5.88      5.91 o 
   0   4   7     1573.23     1559.81     43.03 o 
   1   4   7     3843.35     3849.13     66.17 o 
   2   4   7     2158.89     2173.81     79.70 o 
   3   4   7     2299.79     2303.41     70.48 o 
   4   4   7     2364.34     2399.14     63.49 o 
   5   4   7     1745.72     1734.84     46.76 o 
   6   4   7      510.22      469.47     26.50 o 
   7   4   7       51.01        8.90     20.34 o 
   8   4   7       95.68       87.90     41.57 o 
   9   4   7      426.43      450.33     42.85 o 
 -11   5   7      954.76     1017.92     42.39 o 
 -10   5   7     1335.86     1399.57     47.96 o 
  -9   5   7     1319.06     1391.80     38.56 o 
  -8   5   7     1707.73     1687.82     41.10 o 
  -7   5   7      427.36      418.27     23.98 o 
  -6   5   7       17.26        0.21     10.13 o 
  -5   5   7      619.84      565.21     21.90 o 
  -4   5   7     2783.41     2641.75     54.51 o 
  -3   5   7     6253.45     6055.56    133.51 o 
  -2   5   7     6998.63     6726.83     97.55 o 
  -1   5   7     7289.92     7164.54    116.51 o 
   0   5   7     3803.15     3817.18     66.37 o 
   1   5   7     2570.86     2663.19     54.32 o 
   2   5   7     1128.52     1131.36     35.01 o 
   3   5   7      590.29      557.89     48.34 o 
   4   5   7      802.67      846.05     32.64 o 
   5   5   7     1699.10     1703.84     47.64 o 
   6   5   7     2342.09     2414.98     59.80 o 
   7   5   7     1868.91     1918.14     68.44 o 
   8   5   7     1339.22     1398.85     61.05 o 
 -10   6   7       18.10       13.45     15.50 o 
  -9   6   7      247.82      215.07     28.29 o 
  -8   6   7      257.89      304.97     22.40 o 
  -7   6   7      180.80      195.59     18.55 o 
  -6   6   7      901.70      872.35     29.08 o 
  -5   6   7     1017.41     1008.28     30.20 o 
  -4   6   7     1114.09     1014.14     37.72 o 
  -3   6   7      377.62      349.75     22.47 o 
  -2   6   7        0.90       -5.75      8.53 o 
  -1   6   7       20.74       30.48     10.23 o 
   0   6   7      815.79      750.03     36.54 o 
   1   6   7      247.11      250.40     20.70 o 
   2   6   7      578.07      582.52     33.00 o 
   3   6   7      975.78     1036.65     36.84 o 
   4   6   7     1563.91     1653.00     47.90 o 
   5   6   7      763.40      751.80     28.98 o 
   6   6   7       75.32       61.63     14.88 o 
   7   6   7       40.34       23.26     13.55 o 
   8   6   7        0.50       -7.71     18.22 o 
 -10   7   7      138.51      120.75     22.00 o 
  -9   7   7       88.16       59.85     19.12 o 
  -8   7   7      124.34       90.45     16.46 o 
  -7   7   7       14.70       -9.48     10.29 o 
  -6   7   7      298.46      306.57     23.81 o 
  -5   7   7       88.15       67.22     13.94 o 
  -4   7   7      211.63      199.20     20.45 o 
  -3   7   7      494.15      497.13     25.29 o 
  -2   7   7      642.93      636.17     27.75 o 
  -1   7   7      684.25      636.32     35.82 o 
   0   7   7     1078.76     1009.24     49.88 o 
   1   7   7      222.62      204.27     26.98 o 
   2   7   7      186.76      171.82     20.60 o 
   3   7   7       50.99       28.66     14.08 o 
   4   7   7      146.61      118.24     19.19 o 
   5   7   7      507.73      515.68     25.74 o 
   6   7   7      353.29      389.98     26.21 o 
   7   7   7      198.48      220.80     26.12 o 
  -9   8   7      347.94      342.99     31.63 o 
  -8   8   7      773.87      808.42     32.44 o 
  -7   8   7     1769.36     1848.93     46.92 o 
  -6   8   7     1631.55     1716.32     44.18 o 
  -5   8   7     1643.31     1569.95     60.06 o 
  -4   8   7     1339.14     1343.90     43.25 o 
  -3   8   7      598.49      582.98     28.71 o 
  -2   8   7        0.13      -15.72     13.02 o 
  -1   8   7      666.14      662.98     38.15 o 
   0   8   7      396.57      435.94     34.38 o 
   1   8   7     1842.32     1851.37     64.84 o 
   2   8   7     2003.02     2082.88     69.79 o 
   3   8   7     1978.58     2033.19     76.09 o 
   4   8   7     1309.42     1336.48     59.79 o 
   5   8   7      551.77      588.23     28.78 o 
   6   8   7      296.87      318.05     35.40 o 
  -7   9   7       36.68      -11.84     12.35 o 
  -6   9   7       15.53       -9.04     12.24 o 
  -5   9   7      364.43      383.80     29.82 o 
  -4   9   7      340.33      324.67     27.54 o 
  -3   9   7      368.18      421.85     38.67 o 
  -2   9   7      583.47      517.67     38.31 o 
  -1   9   7     1205.35     1213.43     54.29 o 
   0   9   7     1446.60     1428.39     59.30 o 
   1   9   7      386.63      458.34     40.77 o 
   2   9   7      108.53       84.43     23.76 o 
   3   9   7        0.34      -21.73     15.89 o 
   4   9   7       50.60       26.80     20.76 o 
  -5  10   7       23.13       15.78     15.90 o 
  -4  10   7        0.12       -6.43     18.74 o 
  -3  10   7        1.83      -17.84     18.04 o 
  -2  10   7       13.95       14.46     20.09 o 
  -1  10   7        1.18       -8.70     19.02 o 
   0  10   7       18.18        9.46     19.40 o 
   1  10   7       82.38       96.85     32.81 o 
   2  10   7        4.78      -25.39     19.76 o 
 -12   0   8        7.57       -3.34     28.90 o 
 -11   0   8       60.75        4.25     28.15 o 
 -10   0   8      442.45      476.21     58.49 o 
  -9   0   8      906.76      896.96     62.82 o 
  -8   0   8     1945.62     2100.10     91.65 o 
  -7   0   8     4022.14     4149.83    132.08 o 
  -6   0   8     2883.87     2862.09     61.50 o 
  -5   0   8     6096.10     6232.07    105.98 o 
  -4   0   8     6053.58     6169.25    104.69 o 
  -3   0   8      358.03      399.66     31.41 o 
  -2   0   8      239.24      201.73     21.93 o 
  -1   0   8      575.05      565.73     32.93 o 
   0   0   8     1654.63     1597.43     41.94 o 
   1   0   8     7087.08     7371.42    128.02 o 
   2   0   8    10808.84    11083.11    167.01 o 
   3   0   8     9508.98    10107.84    239.73 o 
   4   0   8     4402.51     4262.42    135.80 o 
   5   0   8     2283.66     2131.82     94.15 o 
   6   0   8      158.81      100.52     35.28 o 
   7   0   8      143.84       99.91     34.90 o 
   8   0   8      551.44      522.11     56.37 o 
   9   0   8      665.69      603.43     62.29 o 
 -12   1   8      300.49      371.79     39.28 o 
 -11   1   8      362.49      443.96     40.98 o 
 -10   1   8      828.79      817.75     60.84 o 
  -9   1   8      653.67      603.40     64.60 o 
  -8   1   8       34.10       20.27     11.63 o 
  -7   1   8      320.11      298.93     19.85 o 
  -6   1   8     1049.02     1079.16     30.85 o 
  -5   1   8     2341.59     2314.35     37.65 o 
  -4   1   8     2029.65     1906.80     77.25 o 
  -3   1   8     1692.02     1651.26     43.11 o 
  -2   1   8     1649.35     1603.06     65.78 o 
  -1   1   8     5377.16     5712.84     95.81 o 
   0   1   8      669.57      638.23     20.01 o 
   1   1   8      271.13      278.75     13.74 o 
   2   1   8       82.20       84.61     19.11 o 
   3   1   8      212.93      261.75     24.92 o 
   4   1   8     2218.22     2198.68    114.37 o 
   5   1   8      742.89      761.70     39.69 o 
   6   1   8      710.61      623.47     38.73 o 
   7   1   8      395.68      342.98     34.99 o 
   8   1   8      478.71      478.82     40.26 o 
   9   1   8      401.79      412.42     41.54 o 
 -12   2   8       10.14        9.33     20.31 o 
 -11   2   8        8.46       -4.73     18.02 o 
 -10   2   8      130.42      113.39     23.02 o 
  -9   2   8      264.45      254.98     23.37 o 
  -8   2   8       97.85      103.30     23.26 o 
  -7   2   8      223.94      241.47     16.87 o 
  -6   2   8      888.00      873.80     29.06 o 
  -5   2   8      462.36      463.28     20.92 o 
  -4   2   8       49.08       25.63      9.93 o 
  -3   2   8       88.50       56.53      9.65 o 
  -2   2   8       11.19       -4.70      5.83 o 
  -1   2   8      278.05      257.28     13.97 o 
   0   2   8     1024.91     1020.24     25.72 o 
   1   2   8      426.35      423.65     23.79 o 
   2   2   8      404.46      407.81     20.16 o 
   3   2   8     1477.09     1455.99     38.43 o 
   4   2   8      524.73      444.95     29.80 o 
   5   2   8        1.06      -12.91     12.48 o 
   6   2   8        3.72       -9.41     15.18 o 
   7   2   8       18.99       10.79     17.98 o 
   8   2   8       27.30       24.15     32.55 o 
   9   2   8      174.99      165.12     31.55 o 
 -12   3   8      694.39      707.27     45.35 o 
 -11   3   8     1025.89     1082.18     42.32 o 
 -10   3   8     1109.10     1158.03     45.22 o 
  -9   3   8     1175.15     1177.00     40.68 o 
  -8   3   8      784.73      728.06     25.80 o 
  -7   3   8       95.82       61.19     11.59 o 
  -6   3   8      142.75      121.14     13.40 o 
  -5   3   8      843.51      820.48     28.23 o 
  -4   3   8     3994.67     4002.58     68.06 o 
  -3   3   8     5163.90     5199.91     96.44 o 
  -2   3   8    10979.10    10653.41    143.10 o 
  -1   3   8     5483.25     5341.94     67.30 o 
   0   3   8     3288.22     3225.53     52.49 o 
   1   3   8     2183.15     2238.14     98.02 o 
   2   3   8      353.82      327.81     29.55 o 
   3   3   8      183.19      175.09     17.66 o 
   4   3   8      659.31      624.16     30.84 o 
   5   3   8     2625.18     2550.58    124.53 o 
   6   3   8     3272.93     3266.38    147.18 o 
   7   3   8     3521.93     3462.76    109.89 o 
   8   3   8     1221.30     1220.11     61.79 o 
 -11   4   8        2.61      -12.20     14.42 o 
 -10   4   8      272.96      287.82     41.61 o 
  -9   4   8      991.07      991.55     38.27 o 
  -8   4   8     1221.72     1261.47     34.56 o 
  -7   4   8     2330.25     2381.39     47.22 o 
  -6   4   8     2696.14     2727.49     49.97 o 
  -5   4   8     2099.80     2046.77     47.64 o 
  -4   4   8      652.14      587.22     29.21 o 
  -3   4   8      192.45      165.79     16.64 o 
  -2   4   8      223.62      194.27     22.32 o 
  -1   4   8     1540.42     1457.73     30.17 o 
   0   4   8     3871.30     3864.99    145.23 o 
   1   4   8     2777.38     2791.59     59.88 o 
   2   4   8     1468.14     1433.76    129.27 o 
   3   4   8     3088.70     3105.66    174.04 o 
   4   4   8     1002.90      998.13     37.06 o 
   5   4   8      526.17      500.84     27.31 o 
   6   4   8       61.62       53.56     22.12 o 
   7   4   8       43.15       18.88     19.82 o 
   8   4   8      199.43      190.33     30.63 o 
 -11   5   8        0.34      -10.41     15.42 o 
 -10   5   8       23.18       13.41     18.64 o 
  -9   5   8        5.64       -3.04     11.73 o 
  -8   5   8        0.11      -14.48      9.66 o 
  -7   5   8        4.49      -13.76      9.17 o 
  -6   5   8       21.77       12.74     10.06 o 
  -5   5   8      126.88      118.68     17.14 o 
  -4   5   8        7.57       12.10     10.36 o 
  -3   5   8       10.27       26.47     10.46 o 
  -2   5   8       27.88       29.77     10.61 o 
  -1   5   8       73.17       77.49     17.36 o 
   0   5   8      110.70      100.84     18.92 o 
   1   5   8      502.76      460.71     23.71 o 
   2   5   8      103.13       74.89     14.95 o 
   3   5   8      181.38      184.01     20.81 o 
   4   5   8        6.06      -16.20     10.80 o 
   5   5   8        0.53        6.22     13.60 o 
   6   5   8       24.47       31.09     19.34 o 
   7   5   8        4.09        5.80     21.51 o 
   8   5   8       46.54       17.26     22.53 o 
 -10   6   8      114.67      113.74     21.31 o 
  -9   6   8      415.38      409.62     28.71 o 
  -8   6   8     1139.47     1155.19     35.80 o 
  -7   6   8     2369.20     2360.31     50.43 o 
  -6   6   8     1698.73     1668.68     40.85 o 
  -5   6   8     1550.98     1562.11     58.86 o 
  -4   6   8      635.17      544.24     26.22 o 
  -3   6   8        0.33      -12.87      8.58 o 
  -2   6   8       42.16       15.25     10.84 o 
  -1   6   8      513.69      482.74     31.86 o 
   0   6   8     1071.76      999.44     58.76 o 
   1   6   8     2754.33     2716.78     75.45 o 
   2   6   8     3824.82     3871.50     76.93 o 
   3   6   8     2039.79     2155.25    109.43 o 
   4   6   8     1158.84     1126.76     40.45 o 
   5   6   8      126.10      109.32     17.21 o 
   6   6   8       27.23       -9.18     12.60 o 
   7   6   8       21.86      -15.92     14.31 o 
  -9   7   8      237.19      218.58     24.10 o 
  -8   7   8      107.40       80.08     16.59 o 
  -7   7   8       17.87      -12.16     10.56 o 
  -6   7   8       42.10       16.89     13.62 o 
  -5   7   8      785.44      759.43     32.66 o 
  -4   7   8     1518.49     1480.02     43.85 o 
  -3   7   8     2526.57     2589.65     58.73 o 
  -2   7   8     2816.83     2853.28     79.00 o 
  -1   7   8     1505.48     1543.30     81.78 o 
   0   7   8     1533.30     1461.12     98.36 o 
   1   7   8      286.74      328.40     34.36 o 
   2   7   8      124.55       46.08     19.94 o 
   3   7   8      216.18      217.77     24.70 o 
   4   7   8      739.58      784.83     36.07 o 
   5   7   8     1240.81     1233.87     39.24 o 
   6   7   8     1246.48     1277.77     40.50 o 
  -8   8   8       58.24       54.72     15.66 o 
  -7   8   8      280.54      241.91     22.46 o 
  -6   8   8       10.40       20.61     15.63 o 
  -5   8   8       76.07       78.53     17.67 o 
  -4   8   8        9.10       -7.64     12.52 o 
  -3   8   8        4.74      -20.79     13.86 o 
  -2   8   8       59.14       38.96     25.72 o 
  -1   8   8       25.47       -2.25     15.27 o 
   0   8   8       27.96       17.61     23.67 o 
   1   8   8      249.42      310.19     34.00 o 
   2   8   8      182.22      209.58     30.84 o 
   3   8   8       36.90       42.57     22.34 o 
   4   8   8       19.58      -11.67     18.44 o 
   5   8   8        0.71      -19.72     13.15 o 
  -6   9   8       48.75       32.11     16.99 o 
  -5   9   8      238.35      209.55     24.84 o 
  -4   9   8      477.64      502.02     40.16 o 
  -3   9   8      535.93      580.26     39.68 o 
  -2   9   8      940.03      866.19     47.34 o 
  -1   9   8      611.23      602.07     40.33 o 
   0   9   8      260.29      291.48     35.45 o 
   1   9   8       56.28       26.72     20.66 o 
   2   9   8        0.64      -14.47     18.08 o 
   3   9   8      101.51      101.02     52.50 o 
  -4  10   8      567.43      606.62     43.07 o 
  -3  10   8       58.38       16.70     20.24 o 
  -2  10   8        7.32      -13.58     17.73 o 
  -1  10   8      183.91      195.31     31.90 o 
   0  10   8      868.64      864.99     50.28 o 
   1  10   8      981.23     1112.05     57.15 o 
 -12   1   9      577.47      611.63     42.36 o 
 -11   1   9      654.55      723.80     44.20 o 
 -10   1   9      483.56      510.84     42.75 o 
  -9   1   9      143.83      147.06     27.02 o 
  -8   1   9       66.80       36.35     18.69 o 
  -7   1   9       19.78       -0.71     13.24 o 
  -6   1   9      773.01      723.26     26.59 o 
  -5   1   9     2783.27     2880.20     55.21 o 
  -4   1   9     4033.27     4178.56     69.08 o 
  -3   1   9     4929.47     4959.10     76.28 o 
  -2   1   9     3572.07     3564.01     73.09 o 
  -1   1   9     1422.11     1296.56     31.36 o 
   0   1   9      925.50      847.73     50.34 o 
   1   1   9       55.43       31.10     10.82 o 
   2   1   9      161.92      146.72     21.88 o 
   3   1   9     1247.78     1219.81     71.35 o 
   4   1   9     2570.51     2592.96     74.39 o 
   5   1   9     2088.59     2060.35     71.92 o 
   6   1   9     1354.04     1346.35     69.08 o 
   7   1   9      985.91      988.16     51.65 o 
   8   1   9      466.28      486.67     45.01 o 
 -12   2   9        3.17      -26.87     17.91 o 
 -11   2   9      111.54      137.37     29.00 o 
 -10   2   9      785.61      724.14     43.02 o 
  -9   2   9     1184.14     1196.45     40.55 o 
  -8   2   9     4341.04     4494.56     82.48 o 
  -7   2   9     1819.61     1961.86     47.25 o 
  -6   2   9     2332.58     2369.92     51.38 o 
  -5   2   9      892.26      846.82     28.75 o 
  -4   2   9      211.32      212.04     17.77 o 
  -3   2   9       82.90       76.59     14.26 o 
  -2   2   9      690.97      677.05     20.36 o 
  -1   2   9     2857.72     2868.49     50.66 o 
   0   2   9     5295.57     5578.54    102.08 o 
   1   2   9     5778.39     5959.59    216.10 o 
   2   2   9     4328.46     4573.38     91.87 o 
   3   2   9     1760.40     1660.01     76.28 o 
   4   2   9      863.92      772.57     44.80 o 
   5   2   9      297.04      238.81     29.64 o 
   6   2   9       61.54       37.47     20.88 o 
   7   2   9      344.58      318.43     36.93 o 
   8   2   9      618.99      533.88     42.32 o 
 -11   3   9      110.85      138.38     28.66 o 
 -10   3   9       18.13        0.11     13.97 o 
  -9   3   9        4.95      -22.46     16.67 o 
  -8   3   9        3.41      -12.86      8.57 o 
  -7   3   9        5.26      -14.48      9.66 o 
  -6   3   9       61.93       49.83     12.95 o 
  -5   3   9       66.16       62.40     15.17 o 
  -4   3   9       99.12      109.05     16.41 o 
  -3   3   9      327.75      322.28     18.55 o 
  -2   3   9      834.52      802.54     25.34 o 
  -1   3   9      318.10      290.05     14.82 o 
   0   3   9       19.51       19.02     11.48 o 
   1   3   9       18.21        3.92     11.85 o 
   2   3   9       25.55       60.35     50.00 o 
   3   3   9        0.86       -7.75     10.32 o 
   4   3   9      147.08      149.82     24.69 o 
   5   3   9      205.38      191.95     63.58 o 
   6   3   9      308.25      308.11     35.22 o 
   7   3   9      340.25      373.08     39.16 o 
   8   3   9       69.44       55.82     24.95 o 
 -11   4   9      129.63      107.69     22.13 o 
 -10   4   9      262.85      295.63     27.74 o 
  -9   4   9      547.74      579.07     31.08 o 
  -8   4   9      302.34      339.45     22.47 o 
  -7   4   9      995.86      981.39     35.24 o 
  -6   4   9      386.96      385.49     23.40 o 
  -5   4   9      396.89      355.21     21.65 o 
  -4   4   9       90.14       77.05     13.63 o 
  -3   4   9      119.05       96.26     14.99 o 
  -2   4   9      268.52      250.65     18.04 o 
  -1   4   9     1260.09     1261.23     46.24 o 
   0   4   9     1525.58     1587.42     46.91 o 
   1   4   9      727.41      704.45     27.87 o 
   2   4   9     1050.51     1042.75     93.47 o 
   3   4   9     1427.05     1397.86     88.72 o 
   4   4   9      553.10      482.95     26.44 o 
   5   4   9      280.22      263.54     31.72 o 
   6   4   9        5.11      -24.49     16.32 o 
   7   4   9      182.57      160.90     30.93 o 
 -10   5   9      652.83      673.32     38.14 o 
  -9   5   9      242.47      201.51     19.92 o 
  -8   5   9        0.25      -14.68      9.78 o 
  -7   5   9      343.85      398.49     28.27 o 
  -6   5   9      920.53      884.31     33.97 o 
  -5   5   9     2440.64     2387.87     55.32 o 
  -4   5   9     3285.55     3363.93     75.03 o 
  -3   5   9     3844.46     3825.87     70.41 o 
  -2   5   9     2069.51     2079.51     62.90 o 
  -1   5   9     1445.94     1374.56     50.19 o 
   0   5   9     1627.14     1588.43     55.22 o 
   1   5   9       23.63        2.65     11.89 o 
   2   5   9      354.86      321.01     25.95 o 
   3   5   9     1233.34     1157.21     61.61 o 
   4   5   9     1652.46     1689.06     49.34 o 
   5   5   9     1985.54     2117.75     90.58 o 
   6   5   9     1615.97     1641.24     67.94 o 
   7   5   9      757.12      787.43     48.25 o 
 -10   6   9      161.00      159.28     30.27 o 
  -9   6   9      104.00       80.29     16.39 o 
  -8   6   9      247.96      279.85     23.00 o 
  -7   6   9      450.38      433.29     28.15 o 
  -6   6   9      956.73      909.58     43.80 o 
  -5   6   9      264.19      242.82     25.10 o 
  -4   6   9      113.48       85.11     16.25 o 
  -3   6   9       14.96       -9.79     10.48 o 
  -2   6   9      279.84      284.87     28.45 o 
  -1   6   9      479.88      478.83     32.69 o 
   0   6   9      655.73      567.45     34.81 o 
   1   6   9      400.70      391.74     35.37 o 
   2   6   9     1070.05     1098.95     39.29 o 
   3   6   9     1106.73     1033.42     40.77 o 
   4   6   9      116.45      105.25     16.84 o 
   5   6   9       28.52        0.07     12.75 o 
   6   6   9        3.10      -21.49     14.33 o 
  -9   7   9        0.06      -17.08     11.39 o 
  -8   7   9        0.14      -16.00     11.49 o 
  -7   7   9        0.42      -16.70     12.49 o 
  -6   7   9      138.75      139.69     20.10 o 
  -5   7   9      161.30      167.76     21.16 o 
  -4   7   9       88.10       90.83     17.37 o 
  -3   7   9      166.92      145.83     24.43 o 
  -2   7   9      292.27      307.23     32.13 o 
  -1   7   9      193.55      183.84     27.35 o 
   0   7   9       18.96       -6.31     14.31 o 
   1   7   9      142.40      159.09     28.18 o 
   2   7   9        0.23       -6.21     17.26 o 
   3   7   9       90.71       83.03     24.67 o 
   4   7   9      323.30      365.89     30.48 o 
   5   7   9      158.48      201.63     22.56 o 
  -7   8   9      964.25      951.13     39.73 o 
  -6   8   9      468.69      491.58     31.34 o 
  -5   8   9     1029.71     1036.89     40.84 o 
  -4   8   9       34.69        5.11     21.39 o 
  -3   8   9      117.53      117.08     24.10 o 
  -2   8   9      452.72      448.07     37.11 o 
  -1   8   9     1152.55     1116.79     51.88 o 
   0   8   9     1415.54     1491.79     60.97 o 
   1   8   9     1999.36     2116.52     96.73 o 
   2   8   9     1316.31     1442.71     61.90 o 
   3   8   9      445.26      485.06     40.13 o 
   4   8   9      335.93      297.03     36.21 o 
  -6   9   9      268.01      260.81     27.86 o 
  -5   9   9      427.58      503.41     40.85 o 
  -4   9   9      263.29      312.08     69.45 o 
  -3   9   9      631.81      629.25     48.25 o 
  -2   9   9      977.12     1042.36     53.05 o 
  -1   9   9      537.70      517.15     41.75 o 
   0   9   9      168.94      169.99     30.05 o 
   1   9   9        3.05       -4.44     18.64 o 
   2   9   9       15.60      -17.75     32.58 o 
 -11   0  10      649.41      631.96     59.71 o 
 -10   0  10     1197.04     1318.84     81.18 o 
  -9   0  10     1838.51     1866.52     93.16 o 
  -8   0  10     2141.12     2287.72    100.14 o 
  -7   0  10      539.31      553.59     47.87 o 
  -6   0  10     2646.43     2499.76     98.25 o 
  -5   0  10      121.07      110.85     17.31 o 
  -4   0  10      286.80      271.00     21.94 o 
  -3   0  10      859.62      850.91     49.01 o 
  -2   0  10     2384.43     2323.53     80.34 o 
  -1   0  10     1994.59     2041.61     71.92 o 
   0   0  10     5112.57     5132.62     96.76 o 
   1   0  10     4091.03     4382.21    135.12 o 
   2   0  10     2709.47     2812.25    106.21 o 
   3   0  10     1125.24     1204.06     70.55 o 
   4   0  10      744.26      744.69     58.49 o 
   5   0  10       53.01      100.07     34.14 o 
   6   0  10      149.77       80.49     34.59 o 
   7   0  10      477.52      506.93     62.06 o 
 -11   1  10      156.50      107.94     26.64 o 
 -10   1  10       96.07       52.01     22.68 o 
  -9   1  10       67.72       27.76     18.85 o 
  -8   1  10      100.12       69.33     21.24 o 
  -7   1  10      387.70      409.57     42.07 o 
  -6   1  10     2614.31     2608.92     54.36 o 
  -5   1  10      436.82      404.81     21.16 o 
  -4   1  10     1275.65     1337.01     36.20 o 
  -3   1  10     1734.15     1768.87     41.35 o 
  -2   1  10      738.80      699.52     24.49 o 
  -1   1  10      654.54      622.64     30.81 o 
   0   1  10       42.30       36.29     13.16 o 
   1   1  10      114.75      129.78     24.28 o 
   2   1  10      971.76     1033.73     59.02 o 
   3   1  10     1481.44     1412.80     54.04 o 
   4   1  10      825.82      801.57     43.81 o 
   5   1  10      262.41      236.22     30.63 o 
   6   1  10      578.87      600.03     41.12 o 
   7   1  10      200.84      219.31     33.25 o 
 -11   2  10      148.22      120.71     34.75 o 
 -10   2  10      173.30      166.41     29.19 o 
  -9   2  10      182.10      204.30     29.45 o 
  -8   2  10      180.73      198.99     43.89 o 
  -7   2  10      635.26      631.90     36.97 o 
  -6   2  10        0.33       -7.55      8.78 o 
  -5   2  10        7.59       -4.60      8.73 o 
  -4   2  10       71.62       50.51     12.37 o 
  -3   2  10      414.40      420.08     20.93 o 
  -2   2  10      465.76      397.60     16.96 o 
  -1   2  10      523.67      499.29     20.83 o 
   0   2  10       63.92       83.03     15.94 o 
   1   2  10      278.80      281.38     41.16 o 
   2   2  10      576.31      565.81     48.02 o 
   3   2  10       42.38       25.11     16.98 o 
   4   2  10       32.33        0.96     17.28 o 
   5   2  10        4.02      -16.46     17.22 o 
   6   2  10       60.55       43.56     21.99 o 
   7   2  10       26.79       19.47     27.80 o 
 -11   3  10      479.06      514.29     42.61 o 
 -10   3  10      183.53      191.83     31.46 o 
  -9   3  10        0.95      -15.14     16.00 o 
  -8   3  10      180.48      169.58     40.66 o 
  -7   3  10      669.03      652.57     28.67 o 
  -6   3  10     1034.22     1043.59     39.52 o 
  -5   3  10     2550.97     2588.11     56.06 o 
  -4   3  10     4222.32     4208.73     98.54 o 
  -3   3  10     2573.76     2538.24     53.72 o 
  -2   3  10     2233.25     2244.62     48.47 o 
  -1   3  10      875.05      801.37     28.31 o 
   0   3  10        3.64      -13.66     11.46 o 
   1   3  10      302.71      294.27     66.23 o 
   2   3  10      737.59      746.76     30.20 o 
   3   3  10      904.08      857.88     44.34 o 
   4   3  10     2489.35     2536.88    156.40 o 
   5   3  10     2632.49     2722.45     83.29 o 
   6   3  10     1544.94     1545.78     67.41 o 
   7   3  10      618.60      588.35     44.07 o 
 -10   4  10      463.80      508.56     32.63 o 
  -9   4  10      596.11      570.29     50.30 o 
  -8   4  10     1003.95     1053.96     38.37 o 
  -7   4  10     1127.74     1134.08     39.42 o 
  -6   4  10      762.37      736.25     31.02 o 
  -5   4  10      109.65      102.32     34.71 o 
  -4   4  10       28.71       -1.94     11.67 o 
  -3   4  10      455.48      394.68     24.67 o 
  -2   4  10     1925.06     1887.47     59.36 o 
  -1   4  10     2109.38     2133.60     94.76 o 
   0   4  10     2301.11     2285.76     89.09 o 
   1   4  10     1247.16     1186.54     37.66 o 
   2   4  10     2140.75     2141.18    116.26 o 
   3   4  10      320.67      344.26     26.23 o 
   4   4  10      120.03      150.20     26.13 o 
   5   4  10       18.20      -19.71     18.51 o 
   6   4  10      327.32      309.53     37.31 o 
 -10   5  10        0.47      -21.18     14.49 o 
  -9   5  10       19.90       -1.23     17.64 o 
  -8   5  10        0.02       -8.52     12.71 o 
  -7   5  10       45.91       32.94     19.57 o 
  -6   5  10        6.30       12.45     13.36 o 
  -5   5  10        0.12        5.14     12.26 o 
  -4   5  10       30.40       21.39     12.15 o 
  -3   5  10      149.97      115.66     21.32 o 
  -2   5  10        0.52       -9.45     12.84 o 
  -1   5  10        0.12       -1.98     13.70 o 
   0   5  10       30.17        0.25     14.66 o 
   1   5  10      118.88      103.46     22.34 o 
   2   5  10       12.12      -17.74     12.13 o 
   3   5  10       79.13       62.88     14.30 o 
   4   5  10       23.01       17.68     18.71 o 
   5   5  10        7.57       -8.84     19.28 o 
   6   5  10       10.78        3.49     20.37 o 
  -9   6  10      838.98      841.94     50.26 o 
  -8   6  10      778.82      789.43     36.25 o 
  -7   6  10      731.89      658.96     32.78 o 
  -6   6  10      317.28      314.56     26.95 o 
  -5   6  10       89.50       59.80     16.16 o 
  -4   6  10      133.65      148.56     19.57 o 
  -3   6  10      152.44      159.29     26.14 o 
  -2   6  10      597.40      543.23     35.08 o 
  -1   6  10     1564.82     1556.79     58.18 o 
   0   6  10     1559.47     1612.11     60.33 o 
   1   6  10     2921.13     2804.17    126.35 o 
   2   6  10      653.16      703.04     41.74 o 
   3   6  10      322.32      331.05     28.30 o 
   4   6  10       10.65      -17.62     11.75 o 
   5   6  10       58.46       23.28     18.53 o 
  -8   7  10       18.84       -7.16     15.00 o 
  -7   7  10      256.88      224.93     25.59 o 
  -6   7  10      822.39      833.25     36.56 o 
  -5   7  10     1092.77     1076.60     40.10 o 
  -4   7  10     1572.26     1566.53     69.76 o 
  -3   7  10     1359.00     1396.01     57.16 o 
  -2   7  10      519.86      499.95     35.21 o 
  -1   7  10      427.56      460.98     38.77 o 
   0   7  10        3.06      -19.03     21.96 o 
   1   7  10       70.15       47.46     22.26 o 
   2   7  10      208.62      175.83     30.60 o 
   3   7  10     1138.25     1107.51     54.21 o 
   4   7  10      674.97      674.61     36.10 o 
  -6   8  10        4.01       -0.89     15.48 o 
  -5   8  10        2.85      -13.97     17.66 o 
  -4   8  10        0.54      -22.61     15.08 o 
  -3   8  10       20.36        0.92     17.10 o 
  -2   8  10       22.62        1.97     20.79 o 
  -1   8  10       60.50       51.95     21.74 o 
   0   8  10      136.15      155.18     29.63 o 
   1   8  10      152.63      172.73     64.07 o 
   2   8  10       26.81       17.25     22.42 o 
  -4   9  10      309.84      295.66     36.86 o 
  -3   9  10      401.73      448.62     67.33 o 
  -2   9  10      134.90      174.07     31.41 o 
  -1   9  10        7.40      -29.36     19.57 o 
   0   9  10        0.48      -28.13     30.99 o 
 -11   1  11       49.36       51.05     24.40 o 
 -10   1  11        0.19      -22.16     15.95 o 
  -9   1  11       53.05       22.16     20.15 o 
  -8   1  11      199.16      186.45     27.77 o 
  -7   1  11     1009.80      971.47     45.27 o 
  -6   1  11     1432.94     1478.85     53.77 o 
  -5   1  11     2290.71     2343.17     52.23 o 
  -4   1  11     2218.96     2248.41     56.18 o 
  -3   1  11      954.06      966.85     31.42 o 
  -2   1  11      520.79      520.24     27.34 o 
  -1   1  11       59.73       48.86     15.49 o 
   0   1  11      111.50      132.55     16.64 o 
   1   1  11      377.56      386.17     30.33 o 
   2   1  11     1869.13     1997.37     65.45 o 
   3   1  11     1773.88     1831.25     68.17 o 
   4   1  11     1600.76     1728.76     65.93 o 
   5   1  11      947.64     1035.73     53.48 o 
   6   1  11      522.27      509.03     42.37 o 
 -11   2  11      486.38      534.65     44.90 o 
 -10   2  11     1281.81     1314.46    102.57 o 
  -9   2  11     1453.70     1483.85     60.77 o 
  -8   2  11     1137.92     1166.80     52.30 o 
  -7   2  11      709.65      710.25     39.88 o 
  -6   2  11      140.71      125.44     17.53 o 
  -5   2  11       50.84       26.98     14.94 o 
  -4   2  11      428.08      402.27     22.71 o 
  -3   2  11     1586.24     1672.16     51.24 o 
  -2   2  11     3006.68     2987.93     49.98 o 
  -1   2  11     3789.23     3750.88     95.55 o 
   0   2  11     3490.30     3547.41     80.87 o 
   1   2  11     1737.82     1817.49     60.06 o 
   2   2  11      541.75      491.49     34.46 o 
   3   2  11      183.18      159.26     26.34 o 
   4   2  11       31.48       16.53     19.29 o 
   5   2  11      274.88      271.24     49.96 o 
   6   2  11      598.14      560.92     43.73 o 
 -10   3  11        3.22      -23.72     18.71 o 
  -9   3  11        3.18      -20.04     17.32 o 
  -8   3  11        6.53       -2.25     16.69 o 
  -7   3  11      123.17      122.74     18.62 o 
  -6   3  11       73.46       51.53     15.10 o 
  -5   3  11      147.02      144.93     26.35 o 
  -4   3  11      358.21      384.29     23.89 o 
  -3   3  11      234.62      206.24     19.99 o 
  -2   3  11       32.41       31.98     16.33 o 
  -1   3  11        0.05      -17.89     11.93 o 
   0   3  11       50.83       18.89     33.08 o 
   1   3  11        8.84       -3.47     14.57 o 
   2   3  11      118.57      107.41     22.26 o 
   3   3  11       13.12       12.99     17.16 o 
   4   3  11      172.18      154.61     28.00 o 
   5   3  11      160.95      153.00     37.86 o 
   6   3  11      133.20       99.61     28.40 o 
 -10   4  11      270.15      302.91     37.84 o 
  -9   4  11      469.05      506.27     41.05 o 
  -8   4  11      289.98      300.90     40.74 o 
  -7   4  11      200.41      136.85     19.72 o 
  -6   4  11       10.84       -3.40     11.60 o 
  -5   4  11        0.04      -15.04     10.02 o 
  -4   4  11      119.80       98.52     18.25 o 
  -3   4  11      775.83      766.09     38.79 o 
  -2   4  11     1508.29     1509.08     54.48 o 
  -1   4  11      853.31      830.65     49.35 o 
   0   4  11      589.25      544.19     83.91 o 
   1   4  11      524.69      518.07     27.02 o 
   2   4  11      165.52      217.68     27.53 o 
   3   4  11      135.53      106.87     44.84 o 
   4   4  11        3.55       -3.97     17.41 o 
   5   4  11       74.07       20.32     34.56 o 
  -9   5  11       58.13       58.92     25.21 o 
  -8   5  11      432.38      441.06     30.44 o 
  -7   5  11     1210.32     1173.44     42.81 o 
  -6   5  11     1816.01     1891.77     53.08 o 
  -5   5  11     2737.39     2756.17     63.45 o 
  -4   5  11     1495.84     1512.62     56.81 o 
  -3   5  11      736.11      741.16     40.23 o 
  -2   5  11      690.64      642.03     42.64 o 
  -1   5  11        3.87      -21.98     14.65 o 
   0   5  11      169.99      151.57     26.46 o 
   1   5  11     1020.49     1023.95     89.79 o 
   2   5  11     1378.67     1300.82     54.17 o 
   3   5  11     1634.13     1659.79     51.83 o 
   4   5  11     1354.74     1433.46     61.30 o 
   5   5  11      756.24      841.45    123.66 o 
  -8   6  11      169.67      168.34     23.39 o 
  -7   6  11      212.05      193.06     23.89 o 
  -6   6  11       38.45        5.21     14.03 o 
  -5   6  11       27.41       -4.89     16.13 o 
  -4   6  11        8.05      -17.51     14.75 o 
  -3   6  11      157.19      178.01     27.61 o 
  -2   6  11      308.12      288.22     31.60 o 
  -1   6  11      195.31      191.62     47.80 o 
   0   6  11      447.32      442.85     35.70 o 
   1   6  11      731.36      701.80     41.95 o 
   2   6  11      301.95      248.46     34.47 o 
   3   6  11      140.46       96.99     26.61 o 
   4   6  11        2.31      -15.08     15.15 o 
  -7   7  11      166.48      182.17     31.06 o 
  -6   7  11      218.94      201.87     31.27 o 
  -5   7  11       75.04      137.81     27.51 o 
  -4   7  11      198.34      185.49     29.73 o 
  -3   7  11       51.39       56.75     21.16 o 
  -2   7  11        0.56      -23.43     15.93 o 
  -1   7  11        0.05       -5.31     15.44 o 
   0   7  11       18.18      -19.84     18.44 o 
   1   7  11       49.67       29.04     21.96 o 
   2   7  11      136.87      162.11     30.84 o 
   3   7  11      244.61      283.91     42.26 o 
  -5   8  11        1.66      -18.02     16.69 o 
  -4   8  11      206.26      208.23     32.17 o 
  -3   8  11      544.17      533.51     53.11 o 
  -2   8  11      810.03      898.80     50.66 o 
  -1   8  11     1228.82     1318.98     79.13 o 
   0   8  11     1012.06      970.69     52.54 o 
   1   8  11      640.33      628.07     49.20 o 
 -10   0  12      841.43      804.78     68.20 o 
  -9   0  12      589.78      632.64     57.81 o 
  -8   0  12     1221.14     1238.12     77.08 o 
  -7   0  12      112.15      121.61     37.17 o 
  -6   0  12      199.77      131.78     34.59 o 
  -5   0  12      839.76      834.06     57.35 o 
  -4   0  12      962.04      901.29     38.59 o 
  -3   0  12     2475.71     2578.21     94.38 o 
  -2   0  12     3385.81     3392.32    108.94 o 
  -1   0  12     2565.42     2915.58    107.96 o 
   0   0  12     2685.05     3033.55    114.10 o 
   1   0  12      719.31      769.43     58.11 o 
   2   0  12      258.54      344.50     49.16 o 
   3   0  12        0.69      -35.50     23.67 o 
   4   0  12      259.88      211.44     44.53 o 
   5   0  12      489.77      528.71     65.17 o 
 -10   1  12        0.62      -32.77     21.85 o 
  -9   1  12      131.30      101.90     28.03 o 
  -8   1  12      476.94      434.82     37.40 o 
  -7   1  12      790.05      829.68     43.37 o 
  -6   1  12      508.60      477.09     32.90 o 
  -5   1  12      727.67      750.93     29.98 o 
  -4   1  12      624.48      601.92     27.33 o 
  -3   1  12      324.94      320.59     20.23 o 
  -2   1  12       87.59      103.37     20.21 o 
  -1   1  12       95.24       77.61     27.69 o 
   0   1  12      389.53      389.10     30.38 o 
   1   1  12      900.36      935.50     45.40 o 
   2   1  12      951.17     1016.90     49.38 o 
   3   1  12      490.83      518.03     39.83 o 
   4   1  12      355.83      365.16     38.56 o 
   5   1  12      292.41      277.92     36.99 o 
 -10   2  12      162.96      186.73     32.92 o 
  -9   2  12      221.78      203.51     36.64 o 
  -8   2  12      124.03      109.15     26.63 o 
  -7   2  12      139.61      102.53     49.43 o 
  -6   2  12       88.92       43.38     18.61 o 
  -5   2  12       15.65       -7.21     10.95 o 
  -4   2  12      471.00      450.36     24.62 o 
  -3   2  12      520.32      505.82     25.65 o 
  -2   2  12      201.35      240.23     42.48 o 
  -1   2  12      489.76      548.88     31.60 o 
   0   2  12      282.72      294.05     40.66 o 
   1   2  12      139.84      148.05     25.02 o 
   2   2  12        6.24      -14.66     15.67 o 
   3   2  12      146.00      136.92     27.55 o 
   4   2  12      129.15      111.41     37.21 o 
   5   2  12       92.81       79.39     27.17 o 
 -10   3  12       26.94       14.79     21.72 o 
  -9   3  12      279.55      278.06     35.68 o 
  -8   3  12      646.81      694.29     42.32 o 
  -7   3  12     1044.55     1124.75     51.22 o 
  -6   3  12     1802.43     1826.75     50.09 o 
  -5   3  12     1914.03     1920.20     50.50 o 
  -4   3  12      975.95     1033.04     37.04 o 
  -3   3  12      705.57      708.43     38.70 o 
  -2   3  12       39.83       37.42     17.65 o 
  -1   3  12      211.11      183.07     56.29 o 
   0   3  12      339.67      350.95     45.06 o 
   1   3  12     1176.45     1168.03     50.26 o 
   2   3  12     1181.71     1258.07     61.56 o 
   3   3  12     1795.79     1806.36    253.69 o 
   4   3  12     1554.71     1492.90     86.49 o 
   5   3  12      661.81      699.34     64.26 o 
  -9   4  12      266.29      330.68     39.60 o 
  -8   4  12      421.93      484.16     41.08 o 
  -7   4  12       61.29       12.36     27.31 o 
  -6   4  12        2.18        0.43     15.33 o 
  -5   4  12       87.02       50.16     16.24 o 
  -4   4  12      444.13      408.32     33.65 o 
  -3   4  12     1321.07     1238.20     51.79 o 
  -2   4  12      833.63      781.33     58.80 o 
  -1   4  12     1268.53     1235.14     51.40 o 
   0   4  12      974.99      981.54     46.00 o 
   1   4  12      417.40      364.77     44.12 o 
   2   4  12      409.32      421.62     57.96 o 
   3   4  12       15.73        3.30     20.35 o 
   4   4  12       67.76       32.98     24.75 o 
  -8   5  12       28.43        6.37     17.80 o 
  -7   5  12        3.43        2.19     14.61 o 
  -6   5  12        0.41        9.39     14.40 o 
  -5   5  12        0.58       -6.17     16.58 o 
  -4   5  12       39.65       36.51     19.07 o 
  -3   5  12        0.32      -11.75     15.78 o 
  -2   5  12       13.79       -4.55     16.59 o 
  -1   5  12       32.03       20.24     19.50 o 
   0   5  12      105.19       72.24     23.66 o 
   1   5  12        2.69       -0.16     16.81 o 
   2   5  12       15.05        3.49     26.10 o 
   3   5  12        0.84       -5.16     19.03 o 
  -7   6  12       79.80       32.12     28.25 o 
  -6   6  12       34.86        8.72     19.53 o 
  -5   6  12       91.87       82.96     24.24 o 
  -4   6  12      439.46      442.30     34.66 o 
  -3   6  12      474.72      513.36     95.78 o 
  -2   6  12     1145.54     1148.49     56.60 o 
  -1   6  12     1140.30     1128.73     53.21 o 
   0   6  12     1047.64      970.72     49.71 o 
   1   6  12      393.72      473.45     43.53 o 
   2   6  12        9.92      -13.91     20.06 o 
  -6   7  12      763.88      766.82     57.62 o 
  -5   7  12      796.10      794.48     47.24 o 
  -4   7  12      637.19      635.82     42.45 o 
  -3   7  12      268.21      271.35     34.68 o 
  -2   7  12       29.07       26.68     29.55 o 
  -1   7  12       41.77       24.12     20.50 o 
   0   7  12      215.20      172.57     51.02 o 
   1   7  12      481.59      539.98     44.08 o 
  -9   1  13      323.44      372.61     38.87 o 
  -8   1  13      597.77      637.48     40.98 o 
  -7   1  13      922.84      955.21     47.51 o 
  -6   1  13     1221.93     1200.14     62.06 o 
  -5   1  13      592.20      556.27     35.07 o 
  -4   1  13      402.43      378.11     23.20 o 
  -3   1  13       40.75       11.46     23.67 o 
  -2   1  13       27.44       22.53     22.15 o 
  -1   1  13      176.22      181.41     25.89 o 
   0   1  13      728.82      766.94     41.73 o 
   1   1  13     1044.64     1092.98     50.85 o 
   2   1  13     1162.40     1206.75     55.72 o 
   3   1  13      815.42      874.02     50.74 o 
   4   1  13      552.23      570.32     43.43 o 
  -9   2  13      443.01      509.46     44.63 o 
  -8   2  13      204.99      181.64     30.17 o 
  -7   2  13        0.14      -17.68     16.60 o 
  -6   2  13       37.06        5.86     18.09 o 
  -5   2  13      557.30      564.81     28.40 o 
  -4   2  13     1032.82      967.59     61.68 o 
  -3   2  13     1844.05     1962.95    176.01 o 
  -2   2  13     2190.53     2117.35    181.66 o 
   0   2  13      952.73      930.14     45.87 o 
   1   2  13      148.00      132.54     27.61 o 
   2   2  13       20.05      -15.10     19.11 o 
   3   2  13      253.70      287.07     36.23 o 
   4   2  13      314.86      342.19     41.73 o 
  -9   3  13       10.56       -3.53     18.48 o 
  -8   3  13       12.06      -17.72     16.96 o 
  -7   3  13       28.64        4.04     21.24 o 
  -6   3  13      146.56      118.25     19.61 o 
  -5   3  13       88.05       64.54     16.67 o 
  -4   3  13      163.91      218.99     29.54 o 
  -3   3  13        2.52      -21.54     14.36 o 
  -2   3  13        6.13      -21.44     14.29 o 
  -1   3  13       17.10       -9.11     15.22 o 
   1   3  13       11.30       -7.32     18.43 o 
   2   3  13       98.87      100.50     29.59 o 
   3   3  13       97.81       95.29     25.95 o 
  -8   4  13       36.22        6.17     21.00 o 
  -7   4  13       17.66       -0.76     27.54 o 
  -6   4  13       17.29        5.75     14.73 o 
  -5   4  13       85.88       74.65     22.07 o 
  -4   4  13      664.28      675.95     40.91 o 
  -3   4  13      648.11      666.81     39.90 o 
  -2   4  13      677.92      681.65     40.25 o 
  -1   4  13      526.14      507.14     37.35 o 
   0   4  13      100.19      101.68     24.33 o 
   1   4  13      174.96      123.43     37.33 o 
   2   4  13        3.04      -25.64     26.63 o 
   3   4  13       11.09       27.88     22.99 o 
  -7   5  13      986.12      979.45     41.57 o 
  -6   5  13     1044.94     1109.22     53.88 o 
  -5   5  13      698.20      713.82     43.06 o 
  -4   5  13      444.18      493.39     38.52 o 
  -3   5  13      134.52      115.81     26.38 o 
  -2   5  13        9.90        2.39     18.57 o 
  -1   5  13      283.97      302.17     35.53 o 
   0   5  13      887.57      842.65     46.85 o 
   1   5  13     1509.85     1295.02     84.74 o 
   2   5  13     1185.34     1240.09     77.46 o 
  -5   6  13       67.48       67.90     23.71 o 
  -4   6  13      181.52      185.36     30.85 o 
  -3   6  13      115.99      128.22     26.08 o 
  -2   6  13      190.54      268.10     52.04 o 
  -1   6  13      188.68      185.82     32.35 o 
   0   6  13      134.77      114.74     28.35 o 
  -8   0  14       27.35      -26.17     24.58 o 
  -7   0  14        5.05      -26.48     23.52 o 
  -6   0  14      132.21      111.98     34.59 o 
  -5   0  14      945.26      869.04     60.92 o 
  -4   0  14      976.88      971.53     63.20 o 
  -2   0  14     1300.45     1401.84     77.69 o 
  -1   0  14      820.75      882.54     64.26 o 
   0   0  14      425.89      454.81     50.07 o 
   1   0  14       16.68        2.12     27.77 o 
   2   0  14       31.51      -16.16     29.44 o 
   3   0  14      174.34      119.03     44.31 o 
  -8   1  14      231.17      203.22     31.84 o 
  -7   1  14      516.54      537.39     38.08 o 
  -6   1  14       71.94       75.97     22.07 o 
  -5   1  14      346.64      310.38     33.41 o 
  -4   1  14       66.98       33.78     17.97 o 
  -3   1  14        0.01      -15.25     19.95 o 
  -2   1  14       64.68       41.35     28.15 o 
  -1   1  14      463.07      444.03     50.45 o 
   0   1  14      387.22      372.40     36.52 o 
   1   1  14      416.64      498.18     38.76 o 
   2   1  14      521.46      592.13     42.40 o 
   3   1  14      130.03      200.32     52.61 o 
  -8   2  14        6.73       -6.20     17.78 o 
  -7   2  14        3.44      -21.10     16.25 o 
  -6   2  14       63.88       34.01     20.73 o 
  -5   2  14       34.31       10.74     17.25 o 
  -4   2  14      116.26      128.21     25.39 o 
  -3   2  14      113.07      169.41     27.56 o 
  -2   2  14      228.26      221.00     41.35 o 
  -1   2  14      196.96      231.62     45.82 o 
   0   2  14       68.46       90.66     35.43 o 
   1   2  14       19.82        3.26     21.39 o 
   2   2  14       88.75       86.65     26.56 o 
  -7   3  14      700.08      687.07     66.95 o 
  -5   3  14      365.35      445.73     38.64 o 
  -4   3  14       99.18      118.28     26.69 o 
  -3   3  14        7.32      -15.36     18.12 o 
  -2   3  14      176.60      178.85     33.99 o 
  -1   3  14      375.95      366.88     51.74 o 
   0   3  14      923.20     1105.81     81.18 o 
   1   3  14      952.21      995.20     77.00 o 
   2   3  14      746.57      777.85     48.02 o 
  -6   4  14      195.48      210.43     38.08 o 
  -5   4  14      389.68      427.74     40.61 o 
  -4   4  14      618.30      598.34     40.45 o 
  -3   4  14      641.18      692.30     42.65 o 
  -2   4  14      533.08      546.79     37.99 o 
  -1   4  14      304.94      341.77     52.57 o 
   0   4  14      113.76      131.55     38.24 o 
   1   4  14       41.64       15.48     23.12 o 
  -5   5  14        5.37      -19.12     17.37 o 
  -4   5  14       10.72      -24.54     16.36 o 
  -3   5  14       25.75      -25.87     18.90 o 
  -2   5  14       19.85      -11.42     18.43 o 
  -1   5  14       28.71       24.37     21.29 o 
  -6   1  15      186.42      160.08     28.98 o 
  -5   1  15       79.62       23.44     26.40 o 
  -3   1  15       72.99       51.36     29.44 o 
  -2   1  15      249.30      288.82     47.34 o 
  -1   1  15      540.24      569.37     58.11 o 
   0   1  15      528.46      531.98     39.86 o 
  -6   2  15      236.25      154.16     39.75 o 
  -5   2  15      723.81     1059.54     87.17 o 
  -4   2  15      521.63      599.05     42.52 o 
  -3   2  15      904.66      866.53     64.94 o 
  -2   2  15      448.87      424.85     55.15 o 
  -1   2  15      225.73      343.37     55.46 o 
   0   2  15       42.71       18.44     31.26 o 
  -5   3  15       27.93       25.35     21.36 o 
  -4   3  15        0.89      -13.50     23.56 o 
  -3   3  15       10.88       -2.94     19.24 o 
  -2   3  15       22.98       18.81     27.69 o 
  -1   3  15       14.32        4.93     26.02 o 
                                                 
